# Supplementary material for: 6-Chloro-4-(2-phenyl­ethen­yl)chroman-2-one
Source: Acta Crystallogr Sect E Struct Rep Online. 2010 Nov 6;66(Pt 12):o3104. doi: 10.1107/S1600536810045101 (PMC3011400; doi:10.1107/S1600536810045101)
Supplement: Supplementary file 1 [file e-66-o3104-sup1.cif]

##############################################################################
###                                                                        ###
###        Electronic paper (Acta Crystallographica Section E)             ###
###                                                                        ###
##############################################################################
#                                                                            #
# This CIF contains the data in a paper accepted for publication in Acta     #
# Crystallographica Section E. It conforms to the requirements of Notes      #
# for Authors for Section E, and has been peer reviewed under the auspices   #
# of the IUCr Commission on Journals.                                        #
#                                                                            #
# Full details of the Crystallographic Information File format               #
# are given in the paper "The Crystallographic Information File (CIF):       #
# a New Standard Archive File for Crystallography" by S. R. Hall, F. H.      #
# Allen and I. D. Brown [Acta Cryst. (1991), A47, 655-685].                  #
#                                                                            #
# The current version of the core CIF dictionary is obtainable from          #
# ftp://ftp.iucr.org/pub/cif_core.dic. The current version number is 2.4.    #
#                                                                            #
# Software is freely available for graphical display of the structure(s) in  #
# this CIF.  For information consult the CIF home page http://www.iucr.org/  #
# cif/home.html                                                              #
#                                                                            #
# This file may be used for bona fide research purposes within the           #
# scientific community so long as proper attribution is given to the journal # 
# article from which it was obtained.                                        #
#                                                                            #
##############################################################################
                                             
data_I
_audit_creation_method     SHELXL-97
_chemical_name_systematic
;
6-Chloro-4-(2-phenylethenyl)chroman-2-one
;
_chemical_name_common     ?
_chemical_formula_moiety     'C17 H13 Cl O2'
_chemical_formula_sum     'C17 H13 Cl O2'
_chemical_formula_iupac     'C17 H13 Cl O2'
_chemical_formula_weight     284.72
_chemical_melting_point     ?
_symmetry_cell_setting     monoclinic
_symmetry_space_group_name_H-M     'P 21/c'
_symmetry_space_group_name_Hall     '-P 2ybc'
loop_
    _symmetry_equiv_pos_as_xyz
    'x, y, z'
    '-x, y+1/2, -z+1/2'
    '-x, -y, -z'
    'x, -y-1/2, z-1/2'
_cell_length_a     15.6682(3)
_cell_length_b     6.28000(10)
_cell_length_c     14.9383(3)
_cell_angle_alpha     90.00
_cell_angle_beta     115.1290(10)
_cell_angle_gamma     90.00
_cell_volume     1330.76(4)
_cell_formula_units_Z     4
_cell_measurement_reflns_used     5561
_cell_measurement_theta_min     3.58
_cell_measurement_theta_max     28.34
_cell_measurement_temperature     100.0(10)
_exptl_crystal_description     block
_exptl_crystal_colour     silver
_exptl_crystal_size_max     0.28
_exptl_crystal_size_mid     0.13
_exptl_crystal_size_min     0.05
_exptl_crystal_density_diffrn     1.421
_exptl_crystal_density_meas     ?
_exptl_crystal_density_method     'not measured'
_exptl_crystal_F_000     592
_exptl_absorpt_coefficient_mu     0.285
_exptl_absorpt_correction_type     multi-scan
_exptl_absorpt_process_details     '(<i>SADABS</i>; Bruker, 2005)'
_exptl_absorpt_correction_T_min     0.9246
_exptl_absorpt_correction_T_max     0.9859
_exptl_special_details
;
;
_diffrn_ambient_temperature     100.0(10)
_diffrn_radiation_type     MoK\a
_diffrn_radiation_wavelength     0.71073
_diffrn_radiation_source     'fine-focus sealed tube'
_diffrn_radiation_monochromator     graphite
_diffrn_measurement_device_type     'Bruker APEXII CCD'
_diffrn_measurement_method     '\f and \w'
_diffrn_detector_area_resol_mean     ?
_diffrn_reflns_number     12258
_diffrn_reflns_av_R_equivalents     0.0214
_diffrn_reflns_av_sigmaI/netI     0.0226
_diffrn_reflns_theta_min     1.44
_diffrn_reflns_theta_max     28.39
_diffrn_reflns_theta_full     28.39
_diffrn_measured_fraction_theta_max     0.995
_diffrn_measured_fraction_theta_full     0.995
_diffrn_reflns_limit_h_min     -18
_diffrn_reflns_limit_h_max     20
_diffrn_reflns_limit_k_min     -8
_diffrn_reflns_limit_k_max     8
_diffrn_reflns_limit_l_min     -19
_diffrn_reflns_limit_l_max     14
_diffrn_standards_number     0
_diffrn_standards_interval_count     ?
_diffrn_standards_interval_time     ?
_diffrn_standards_decay_%     ?
_refine_special_details
;
Refinement of <i>F</i>^2^ against ALL reflections. The weighted <i>R</i>-factor
<i>wR</i> and goodness of fit <i>S</i> are based on <i>F</i>^2^, conventional
<i>R</i>-factors <i>R</i> are based on <i>F</i>, with <i>F</i> set to zero for
negative <i>F</i>^2^. The threshold expression of <i>F</i>^2^ >
\s(<i>F</i>^2^) is used only for calculating <i>R</i>-factors(gt) <i>etc</i>.
and is not relevant to the choice of reflections for refinement.
<i>R</i>-factors based on <i>F</i>^2^ are statistically about twice as large
as those based on <i>F</i>, and <i>R</i>- factors based on ALL data will be
even larger.
;
_reflns_number_total     3325
_reflns_number_gt     2839
_reflns_threshold_expression     I>2sigma(I)
_refine_ls_structure_factor_coef     Fsqd
_refine_ls_matrix_type     full
_refine_ls_R_factor_all     0.0405
_refine_ls_R_factor_gt     0.0333
_refine_ls_wR_factor_gt     0.0787
_refine_ls_wR_factor_ref     0.0831
_refine_ls_goodness_of_fit_ref     1.058
_refine_ls_restrained_S_all     1.058
_refine_ls_number_reflns     3325
_refine_ls_number_parameters     181
_refine_ls_number_restraints     0
_refine_ls_hydrogen_treatment     constr
_refine_ls_weighting_scheme     calc
_refine_ls_weighting_details
         'calc w=1/[\s^2^(Fo^2^)+(0.0306P)^2^+0.7550P] where P=(Fo^2^+2Fc^2^)/3'
_atom_sites_solution_hydrogens     geom
_atom_sites_solution_primary     direct
_atom_sites_solution_secondary     difmap
_refine_ls_shift/su_max     0.001
_refine_ls_shift/su_mean     0.000
_refine_diff_density_max     0.374
_refine_diff_density_min     -0.245
_refine_ls_extinction_method     none
_refine_ls_extinction_coef     ?
loop_
    _atom_type_symbol
    _atom_type_description
    _atom_type_scat_dispersion_real
    _atom_type_scat_dispersion_imag
    _atom_type_scat_source
    'C' 'C' 0.0033 0.0016
                         'International Tables Vol C Tables 4.2.6.8 and 6.1.1.4'
    'H' 'H' 0.0000 0.0000
                         'International Tables Vol C Tables 4.2.6.8 and 6.1.1.4'
    'O' 'O' 0.0106 0.0060
                         'International Tables Vol C Tables 4.2.6.8 and 6.1.1.4'
    'Cl' 'Cl' 0.1484 0.1585
                         'International Tables Vol C Tables 4.2.6.8 and 6.1.1.4'
_computing_data_collection     'APEX2 (Bruker, 2005)'
_computing_cell_refinement     'SAINT (Bruker, 2005)'
_computing_data_reduction     'SAINT (Bruker, 2005)'
_computing_structure_solution     'SHELXS97 (Sheldrick, 2008)'
_computing_structure_refinement     'SHELXL97 (Sheldrick, 2008)'
_computing_molecular_graphics     'SHELXTL (Sheldrick, 2008)'
_computing_publication_material     'SHELXTL (Sheldrick, 2008)'
loop_
    _atom_site_type_symbol
    _atom_site_label
    _atom_site_fract_x
    _atom_site_fract_y
    _atom_site_fract_z
    _atom_site_U_iso_or_equiv
    _atom_site_adp_type
    _atom_site_calc_flag
    _atom_site_refinement_flags
    _atom_site_occupancy
    _atom_site_disorder_assembly
    _atom_site_disorder_group
    Cl Cl1 0.64583(2) 0.83763(5) 0.61691(2) 0.02134(9) Uani d . 1 . .
    O O1 0.35931(6) 0.24736(14) 0.62698(7) 0.0185(2) Uani d . 1 . .
    O O2 0.21611(7) 0.17409(16) 0.60995(8) 0.0267(2) Uani d . 1 . .
    C C1 0.39949(9) 0.6045(2) 0.59464(9) 0.0149(2) Uani d . 1 . .
    C C2 0.42529(9) 0.3975(2) 0.62766(9) 0.0156(2) Uani d . 1 . .
    C C3 0.51713(9) 0.3250(2) 0.65950(9) 0.0176(3) Uani d . 1 . .
    H H3A 0.5325 0.1864 0.6827 0.021 Uiso calc R 1 . .
    C C4 0.58581(9) 0.4603(2) 0.65657(9) 0.0186(3) Uani d . 1 . .
    H H4A 0.6477 0.4141 0.6777 0.022 Uiso calc R 1 . .
    C C5 0.56024(9) 0.6657(2) 0.62152(9) 0.0166(3) Uani d . 1 . .
    C C6 0.46877(9) 0.7392(2) 0.59102(9) 0.0161(2) Uani d . 1 . .
    H H6A 0.4536 0.8781 0.5682 0.019 Uiso calc R 1 . .
    C C7 0.27232(9) 0.3112(2) 0.61886(10) 0.0186(3) Uani d . 1 . .
    C C8 0.25822(9) 0.5461(2) 0.62445(10) 0.0181(3) Uani d . 1 . .
    H H8A 0.2881 0.5907 0.6931 0.022 Uiso calc R 1 . .
    H H8B 0.1913 0.5753 0.5998 0.022 Uiso calc R 1 . .
    C C9 0.29900(9) 0.6771(2) 0.56459(9) 0.0158(2) Uani d . 1 . .
    H H9A 0.2998 0.8275 0.5824 0.019 Uiso calc R 1 . .
    C C10 0.24087(9) 0.6545(2) 0.45496(9) 0.0163(2) Uani d . 1 . .
    H H10A 0.2362 0.5208 0.4265 0.020 Uiso calc R 1 . .
    C C11 0.19575(9) 0.8170(2) 0.39674(10) 0.0170(3) Uani d . 1 . .
    H H11A 0.2035 0.9496 0.4269 0.020 Uiso calc R 1 . .
    C C12 0.13500(9) 0.8094(2) 0.28984(9) 0.0158(2) Uani d . 1 . .
    C C13 0.07977(9) 0.9877(2) 0.24476(10) 0.0189(3) Uani d . 1 . .
    H H13A 0.0856 1.1106 0.2816 0.023 Uiso calc R 1 . .
    C C14 0.01637(9) 0.9834(2) 0.14573(10) 0.0213(3) Uani d . 1 . .
    H H14A -0.0200 1.1029 0.1169 0.026 Uiso calc R 1 . .
    C C15 0.00700(9) 0.8019(2) 0.08960(10) 0.0209(3) Uani d . 1 . .
    H H15A -0.0367 0.7976 0.0238 0.025 Uiso calc R 1 . .
    C C16 0.06374(9) 0.6256(2) 0.13271(10) 0.0202(3) Uani d . 1 . .
    H H16A 0.0591 0.5048 0.0949 0.024 Uiso calc R 1 . .
    C C17 0.12697(9) 0.6293(2) 0.23151(10) 0.0184(3) Uani d . 1 . .
    H H17A 0.1645 0.5109 0.2594 0.022 Uiso calc R 1 . .
loop_
    _atom_site_aniso_label
    _atom_site_aniso_U_11
    _atom_site_aniso_U_22
    _atom_site_aniso_U_33
    _atom_site_aniso_U_12
    _atom_site_aniso_U_13
    _atom_site_aniso_U_23
    Cl1 0.01884(16) 0.02132(17) 0.02491(18) -0.00529(12) 0.01029(13)
                                                                    -0.00125(13)
    O1 0.0182(4) 0.0133(4) 0.0248(5) -0.0015(4) 0.0099(4) 0.0013(4)
    O2 0.0231(5) 0.0219(5) 0.0368(6) -0.0055(4) 0.0142(5) 0.0006(4)
    C1 0.0160(6) 0.0155(6) 0.0117(6) 0.0004(5) 0.0044(5) -0.0005(5)
    C2 0.0172(6) 0.0153(6) 0.0138(6) -0.0027(5) 0.0062(5) -0.0011(5)
    C3 0.0196(6) 0.0145(6) 0.0169(6) 0.0023(5) 0.0061(5) 0.0020(5)
    C4 0.0156(6) 0.0203(6) 0.0180(6) 0.0011(5) 0.0053(5) -0.0005(5)
    C5 0.0173(6) 0.0174(6) 0.0156(6) -0.0044(5) 0.0073(5) -0.0019(5)
    C6 0.0198(6) 0.0136(6) 0.0138(6) -0.0009(5) 0.0060(5) 0.0000(5)
    C7 0.0188(6) 0.0209(7) 0.0168(6) -0.0015(5) 0.0081(5) 0.0003(5)
    C8 0.0177(6) 0.0191(6) 0.0187(6) 0.0002(5) 0.0087(5) -0.0008(5)
    C9 0.0160(6) 0.0134(6) 0.0169(6) 0.0003(5) 0.0059(5) -0.0006(5)
    C10 0.0154(6) 0.0153(6) 0.0176(6) -0.0010(5) 0.0064(5) -0.0020(5)
    C11 0.0160(6) 0.0166(6) 0.0195(6) -0.0009(5) 0.0087(5) -0.0008(5)
    C12 0.0137(5) 0.0173(6) 0.0173(6) -0.0005(5) 0.0076(5) 0.0027(5)
    C13 0.0211(6) 0.0175(6) 0.0214(7) 0.0022(5) 0.0123(5) 0.0013(5)
    C14 0.0206(6) 0.0235(7) 0.0218(7) 0.0074(5) 0.0110(5) 0.0069(5)
    C15 0.0170(6) 0.0297(7) 0.0158(6) 0.0015(5) 0.0067(5) 0.0029(5)
    C16 0.0200(6) 0.0216(7) 0.0201(7) -0.0018(5) 0.0096(5) -0.0031(5)
    C17 0.0176(6) 0.0167(6) 0.0217(7) 0.0031(5) 0.0092(5) 0.0030(5)
_geom_special_details
;
All e.s.d.'s (except the e.s.d. in the dihedral angle between two l.s. planes)
are estimated using the full covariance matrix. The cell e.s.d.'s are taken
into account individually in the estimation of e.s.d.'s in distances, angles
and torsion angles; correlations between e.s.d.'s in cell parameters are only
used when they are defined by crystal symmetry. An approximate (isotropic)
treatment of cell e.s.d.'s is used for estimating e.s.d.'s involving l.s.
planes.
;
loop_
    _geom_bond_atom_site_label_1
    _geom_bond_atom_site_label_2
    _geom_bond_site_symmetry_2
    _geom_bond_distance
    _geom_bond_publ_flag
    Cl1 C5 . 1.7456(13) ?
    O1 C7 . 1.3758(15) ?
    O1 C2 . 1.3962(15) ?
    O2 C7 . 1.1981(16) ?
    C1 C2 . 1.3880(18) ?
    C1 C6 . 1.3953(17) ?
    C1 C9 . 1.5127(17) ?
    C2 C3 . 1.3867(18) ?
    C3 C4 . 1.3863(18) ?
    C3 H3A . 0.9300 ?
    C4 C5 . 1.3861(19) ?
    C4 H4A . 0.9300 ?
    C5 C6 . 1.3856(18) ?
    C6 H6A . 0.9300 ?
    C7 C8 . 1.4990(19) ?
    C8 C9 . 1.5394(17) ?
    C8 H8A . 0.9700 ?
    C8 H8B . 0.9700 ?
    C9 C10 . 1.5049(17) ?
    C9 H9A . 0.9800 ?
    C10 C11 . 1.3322(18) ?
    C10 H10A . 0.9300 ?
    C11 C12 . 1.4722(18) ?
    C11 H11A . 0.9300 ?
    C12 C13 . 1.4002(18) ?
    C12 C17 . 1.4004(18) ?
    C13 C14 . 1.3884(19) ?
    C13 H13A . 0.9300 ?
    C14 C15 . 1.385(2) ?
    C14 H14A . 0.9300 ?
    C15 C16 . 1.3945(19) ?
    C15 H15A . 0.9300 ?
    C16 C17 . 1.3851(19) ?
    C16 H16A . 0.9300 ?
    C17 H17A . 0.9300 ?
loop_
    _geom_angle_atom_site_label_1
    _geom_angle_atom_site_label_2
    _geom_angle_atom_site_label_3
    _geom_angle_site_symmetry_1
    _geom_angle_site_symmetry_3
    _geom_angle
    _geom_angle_publ_flag
    C7 O1 C2 . . 120.43(10) ?
    C2 C1 C6 . . 117.87(11) ?
    C2 C1 C9 . . 119.80(11) ?
    C6 C1 C9 . . 122.32(11) ?
    C3 C2 C1 . . 122.19(12) ?
    C3 C2 O1 . . 115.96(11) ?
    C1 C2 O1 . . 121.80(11) ?
    C4 C3 C2 . . 119.62(12) ?
    C4 C3 H3A . . 120.2 ?
    C2 C3 H3A . . 120.2 ?
    C5 C4 C3 . . 118.59(12) ?
    C5 C4 H4A . . 120.7 ?
    C3 C4 H4A . . 120.7 ?
    C6 C5 C4 . . 121.80(12) ?
    C6 C5 Cl1 . . 119.05(10) ?
    C4 C5 Cl1 . . 119.14(10) ?
    C5 C6 C1 . . 119.89(12) ?
    C5 C6 H6A . . 120.1 ?
    C1 C6 H6A . . 120.1 ?
    O2 C7 O1 . . 117.02(12) ?
    O2 C7 C8 . . 126.49(12) ?
    O1 C7 C8 . . 116.47(11) ?
    C7 C8 C9 . . 112.71(10) ?
    C7 C8 H8A . . 109.0 ?
    C9 C8 H8A . . 109.0 ?
    C7 C8 H8B . . 109.0 ?
    C9 C8 H8B . . 109.0 ?
    H8A C8 H8B . . 107.8 ?
    C10 C9 C1 . . 111.54(10) ?
    C10 C9 C8 . . 111.91(10) ?
    C1 C9 C8 . . 107.64(10) ?
    C10 C9 H9A . . 108.6 ?
    C1 C9 H9A . . 108.6 ?
    C8 C9 H9A . . 108.6 ?
    C11 C10 C9 . . 123.12(12) ?
    C11 C10 H10A . . 118.4 ?
    C9 C10 H10A . . 118.4 ?
    C10 C11 C12 . . 127.08(12) ?
    C10 C11 H11A . . 116.5 ?
    C12 C11 H11A . . 116.5 ?
    C13 C12 C17 . . 118.20(12) ?
    C13 C12 C11 . . 118.61(12) ?
    C17 C12 C11 . . 123.15(12) ?
    C14 C13 C12 . . 120.90(12) ?
    C14 C13 H13A . . 119.6 ?
    C12 C13 H13A . . 119.6 ?
    C15 C14 C13 . . 120.31(13) ?
    C15 C14 H14A . . 119.8 ?
    C13 C14 H14A . . 119.8 ?
    C14 C15 C16 . . 119.39(13) ?
    C14 C15 H15A . . 120.3 ?
    C16 C15 H15A . . 120.3 ?
    C17 C16 C15 . . 120.39(12) ?
    C17 C16 H16A . . 119.8 ?
    C15 C16 H16A . . 119.8 ?
    C16 C17 C12 . . 120.75(12) ?
    C16 C17 H17A . . 119.6 ?
    C12 C17 H17A . . 119.6 ?
loop_
    _geom_torsion_atom_site_label_1
    _geom_torsion_atom_site_label_2
    _geom_torsion_atom_site_label_3
    _geom_torsion_atom_site_label_4
    _geom_torsion_site_symmetry_1
    _geom_torsion_site_symmetry_2
    _geom_torsion_site_symmetry_3
    _geom_torsion_site_symmetry_4
    _geom_torsion
    _geom_torsion_publ_flag
    C6 C1 C2 C3 . . . . 2.07(19) ?
    C9 C1 C2 C3 . . . . -177.61(12) ?
    C6 C1 C2 O1 . . . . -175.28(11) ?
    C9 C1 C2 O1 . . . . 5.04(18) ?
    C7 O1 C2 C3 . . . . 165.08(11) ?
    C7 O1 C2 C1 . . . . -17.41(17) ?
    C1 C2 C3 C4 . . . . -1.5(2) ?
    O1 C2 C3 C4 . . . . 175.98(11) ?
    C2 C3 C4 C5 . . . . -0.02(19) ?
    C3 C4 C5 C6 . . . . 0.96(19) ?
    C3 C4 C5 Cl1 . . . . -179.75(10) ?
    C4 C5 C6 C1 . . . . -0.38(19) ?
    Cl1 C5 C6 C1 . . . . -179.67(9) ?
    C2 C1 C6 C5 . . . . -1.11(18) ?
    C9 C1 C6 C5 . . . . 178.56(11) ?
    C2 O1 C7 O2 . . . . 173.59(12) ?
    C2 O1 C7 C8 . . . . -7.79(17) ?
    O2 C7 C8 C9 . . . . -138.65(14) ?
    O1 C7 C8 C9 . . . . 42.87(16) ?
    C2 C1 C9 C10 . . . . -94.72(14) ?
    C6 C1 C9 C10 . . . . 85.61(14) ?
    C2 C1 C9 C8 . . . . 28.41(15) ?
    C6 C1 C9 C8 . . . . -151.26(12) ?
    C7 C8 C9 C10 . . . . 72.17(14) ?
    C7 C8 C9 C1 . . . . -50.73(14) ?
    C1 C9 C10 C11 . . . . -122.70(13) ?
    C8 C9 C10 C11 . . . . 116.65(13) ?
    C9 C10 C11 C12 . . . . -177.86(11) ?
    C10 C11 C12 C13 . . . . 168.28(12) ?
    C10 C11 C12 C17 . . . . -9.2(2) ?
    C17 C12 C13 C14 . . . . 2.21(18) ?
    C11 C12 C13 C14 . . . . -175.41(11) ?
    C12 C13 C14 C15 . . . . -0.25(19) ?
    C13 C14 C15 C16 . . . . -1.82(19) ?
    C14 C15 C16 C17 . . . . 1.90(19) ?
    C15 C16 C17 C12 . . . . 0.10(19) ?
    C13 C12 C17 C16 . . . . -2.13(18) ?
    C11 C12 C17 C16 . . . . 175.38(12) ?
data_global
_journal_date_recd_electronic     2010-11-02
_journal_date_accepted     2010-11-03
_journal_name_full     'Acta Crystallographica, Section E'
_journal_year     2010
_journal_volume     66
_journal_issue     12
_journal_page_first     o3104
_journal_page_last     o3104
_journal_paper_category     QO
_journal_coeditor_code     IS2627
_publ_contact_author_name     'Professor S.-G. Kim'
_publ_contact_author_address
;
Department of Chemistry
Kyonggi University
San 94-6, Iui-dong, Yeongtong-gu,Suwon 443-760,
Republic of Korea
;
_publ_contact_author_email     sgkim123@kgu.ac.kr
_publ_contact_author_fax     '82 31 249 9639'
_publ_contact_author_phone     '82 31 249 9631'
_publ_section_title
;
6-Chloro-4-(2-phenylethenyl)chroman-2-one
;
loop_
    _publ_author_name
    _publ_author_address
    "Kwang-Su Choi"
;
Department of Chemistry, Kyonggi University, San 94-6, Iui-dong, Yeongtong-gu,
Suwon 443-760, Republic of Korea
;
    "Sung-Gon Kim"
;
Department of Chemistry, Kyonggi University, San 94-6, Iui-dong, Yeongtong-gu,
Suwon 443-760, Republic of Korea
;
