# Supplementary material for: 6-Chloro-4-(2-phenyl­ethen­yl)chroman-2-one
Source: Acta Crystallogr Sect E Struct Rep Online. 2010 Nov 6;66(Pt 12):o3104. doi: 10.1107/S1600536810045101 (PMC3011400; doi:10.1107/S1600536810045101)
Supplement: Supplementary file 2 [file e-66-o3104-Isup2.hkl]

# 
# h,k,l, Fc-squared, Fo-squared, sigma(Fo-squared) and status flag 
# 
data_I
_shelx_title ' 20100803LT_0ma in P2(1)/c' 
_shelx_refln_list_code          4 
_shelx_F_calc_maximum      226.03 
_exptl_crystal_F_000       592.00 
_reflns_d_resolution_high  0.7473 
 
loop_ 
 _symmetry_equiv_pos_as_xyz 
 'x, y, z' 
 '-x, y+1/2, -z+1/2' 
 '-x, -y, -z' 
 'x, -y-1/2, z-1/2' 
 
_cell_length_a    15.6682 
_cell_length_b     6.2800 
_cell_length_c    14.9383 
_cell_angle_alpha  90.000 
_cell_angle_beta  115.129 
_cell_angle_gamma  90.000 
 
_shelx_F_squared_multiplier     1.000 
 
loop_ 
 _refln_index_h 
 _refln_index_k 
 _refln_index_l 
 _refln_F_squared_calc 
 _refln_F_squared_meas 
 _refln_F_squared_sigma 
 _refln_observed_status 
   1   0   0     3206.03     2932.95     46.23 o 
   2   0   0       17.97       20.21      0.60 o 
   3   0   0     2200.07     2061.64     19.76 o 
   4   0   0       10.35       12.07      2.50 o 
   5   0   0     1595.47     1647.89     13.43 o 
   6   0   0       36.94       57.87      1.49 o 
   7   0   0      700.28      590.25      5.98 o 
   8   0   0     1105.28     1060.93      9.70 o 
   9   0   0      740.40      728.58      8.60 o 
  10   0   0      531.06      544.16      7.30 o 
  11   0   0      546.23      576.49      9.18 o 
  12   0   0        0.02        5.78      5.38 o 
  13   0   0      378.88      392.57      8.82 o 
  14   0   0     2140.95     2133.73     34.33 o 
  15   0   0      136.92      172.99      6.23 o 
  16   0   0        0.06        1.34      2.05 o 
  17   0   0      739.89      812.25     18.89 o 
   1   1   0       16.18       24.61      2.76 o 
   2   1   0    11320.05    11184.83    123.11 o 
   3   1   0        1.02        0.75      1.75 o 
   4   1   0      487.02      448.29      8.42 o 
   5   1   0     2630.03     2630.45     18.69 o 
   6   1   0     4087.05     4292.28     23.53 o 
   7   1   0      132.28      154.47      2.03 o 
   8   1   0     1400.11     1415.41      9.32 o 
   9   1   0      224.16      213.61      2.61 o 
  10   1   0        1.43        2.87      0.69 o 
  11   1   0     1559.24     1528.58     12.95 o 
  12   1   0     3057.44     2948.11     25.58 o 
  13   1   0     1036.77     1006.43     17.48 o 
  14   1   0       64.02       65.61      4.35 o 
  15   1   0      504.74      523.09     11.34 o 
  16   1   0      302.59      303.09      8.69 o 
  17   1   0      271.85      254.22      8.31 o 
  18   1   0      111.04      118.73     12.52 o 
   0   2   0     6649.38     6734.32     71.80 o 
   1   2   0     2780.31     2700.68     26.26 o 
   2   2   0      802.05      812.40      6.60 o 
   3   2   0        0.27        2.00      0.49 o 
   4   2   0        1.11        0.89      0.38 o 
   5   2   0       87.75      113.68      2.20 o 
   6   2   0     3202.05     3454.32     26.73 o 
   7   2   0      912.11      962.22      8.45 o 
   8   2   0      384.91      428.52      4.83 o 
   9   2   0      371.05      370.39      4.46 o 
  10   2   0      361.62      347.31      5.72 o 
  11   2   0      330.32      334.25      5.47 o 
  12   2   0      897.88      916.86     14.66 o 
  13   2   0       32.99       24.56      3.78 o 
  14   2   0      370.88      354.51     11.53 o 
  15   2   0        1.09       -0.07      1.91 o 
  16   2   0        3.10        2.92      2.12 o 
  17   2   0      185.08      192.45      9.92 o 
  18   2   0        9.72       12.50      4.06 o 
   1   3   0     1564.36     1595.36     13.81 o 
   2   3   0       98.86      125.10      2.66 o 
   3   3   0        7.80       14.55      0.96 o 
   4   3   0      474.56      542.02      6.00 o 
   5   3   0       20.03       23.96      1.31 o 
   6   3   0      681.56      689.13      8.13 o 
   7   3   0      628.46      616.79      8.27 o 
   8   3   0       59.71       49.35      2.57 o 
   9   3   0       20.93       16.68      1.33 o 
  10   3   0       20.39       17.66      1.77 o 
  11   3   0       69.67       69.83      2.95 o 
  12   3   0        4.58        3.31      1.56 o 
  13   3   0        0.23       -1.50      1.51 o 
  14   3   0       55.89       50.01      4.05 o 
  15   3   0        3.39        2.75      2.04 o 
  16   3   0       19.93       22.24      3.28 o 
  17   3   0       13.41        9.02      4.25 o 
   0   4   0      549.00      562.06      9.33 o 
   1   4   0      189.01      220.83      3.88 o 
   2   4   0      207.14      162.50      3.39 o 
   3   4   0       17.79       15.46      1.28 o 
   4   4   0      318.04      321.71      4.77 o 
   5   4   0       18.07       11.08      1.29 o 
   6   4   0      152.45      156.87      4.03 o 
   7   4   0       12.16       12.48      1.55 o 
   8   4   0        5.22        2.50      1.30 o 
   9   4   0       18.16       22.05      2.79 o 
  10   4   0       80.17       91.24      5.53 o 
  11   4   0      222.25      195.56      8.90 o 
  12   4   0       30.87       29.93      4.28 o 
  13   4   0      105.36      114.24     20.04 o 
  14   4   0       89.05       94.39      7.96 o 
  15   4   0       33.31       33.60      3.70 o 
  16   4   0       73.42       76.17      7.61 o 
   1   5   0      174.86      151.01      6.90 o 
   2   5   0      756.67      707.62     12.02 o 
   3   5   0       58.64       58.84      2.88 o 
   4   5   0       56.98       56.77      2.50 o 
   5   5   0       22.11       19.21      1.92 o 
   6   5   0       89.35       90.09      3.80 o 
   7   5   0        2.40        3.38      1.50 o 
   8   5   0      137.06      131.83      4.81 o 
   9   5   0       57.02       68.47      4.80 o 
  10   5   0        1.48        4.93      2.34 o 
  11   5   0      207.62      201.40      7.51 o 
  12   5   0      513.89      473.50     14.27 o 
  13   5   0        0.77        0.71      3.00 o 
  14   5   0        1.28        4.01      3.54 o 
  15   5   0      239.62      221.92     14.53 o 
   0   6   0     2229.47     2222.78     53.60 o 
   1   6   0       44.58       37.30      5.76 o 
   2   6   0      246.28      236.71      9.56 o 
   3   6   0       54.89       57.70      4.75 o 
   4   6   0       47.13       39.71      3.95 o 
   5   6   0        8.51        4.56      2.82 o 
   6   6   0      125.29      156.22      9.82 o 
   7   6   0      199.22      208.82      8.53 o 
   8   6   0       22.56       21.68      2.81 o 
   9   6   0      167.26      184.53      7.51 o 
  10   6   0       40.78       37.41      4.24 o 
  11   6   0       46.35       65.65      9.91 o 
  12   6   0        3.27       -1.58      2.49 o 
  13   6   0       24.26       18.34      4.61 o 
   1   7   0        3.35        1.77      7.01 o 
   2   7   0       52.68       49.55      5.84 o 
   3   7   0       19.88       16.10      3.08 o 
   4   7   0        9.05        9.24      2.76 o 
   5   7   0       36.61       40.61      4.41 o 
   6   7   0       36.36       30.30      4.03 o 
   7   7   0        1.79        0.38      3.00 o 
   8   7   0      186.58      215.92     15.53 o 
   9   7   0       62.53       59.11      9.52 o 
  10   7   0       14.44       13.03      6.01 o 
   0   8   0       52.73       52.10      9.52 o 
   1   8   0       14.43        8.52      3.24 o 
   2   8   0      285.88      300.07     10.60 o 
   3   8   0        9.74        4.66      3.09 o 
   4   8   0      161.08      162.11      9.06 o 
   5   8   0        0.22       -2.36      2.36 o 
 -19   1   1       59.49       61.62      9.52 o 
 -18   1   1        7.04        7.01      5.01 o 
 -17   1   1        8.93        7.18      3.13 o 
 -16   1   1      135.86      134.90      7.35 o 
 -15   1   1      119.30      136.49      8.21 o 
 -14   1   1       43.33       42.19      4.95 o 
 -13   1   1       82.90       78.76      3.32 o 
 -12   1   1     1606.64     1647.71     16.00 o 
 -11   1   1      174.88      157.32      3.01 o 
 -10   1   1        0.42       -0.34      0.52 o 
  -9   1   1        0.92        0.83      0.49 o 
  -8   1   1      133.59      146.25      2.66 o 
  -7   1   1     2741.72     2886.77     17.62 o 
  -6   1   1      447.87      476.45      3.65 o 
  -5   1   1      155.47      154.53      2.05 o 
  -4   1   1     6076.24     6151.68     41.26 o 
  -3   1   1       83.09      101.03      1.92 o 
  -2   1   1        3.44        5.56      0.71 o 
  -1   1   1       35.03       27.30      1.56 o 
   0   1   1     3010.56     2992.84     26.59 o 
   1   1   1     3457.11     3475.21     29.43 o 
   2   1   1      999.74     1030.44     12.46 o 
   3   1   1      115.33      113.32      2.17 o 
   4   1   1       56.20       59.77      1.54 o 
   5   1   1      329.75      336.73      3.55 o 
   6   1   1     1634.33     1709.01     11.54 o 
   7   1   1     2874.28     3070.22     20.54 o 
   8   1   1       68.98       52.45      1.32 o 
   9   1   1      137.86      122.47      2.25 o 
  10   1   1      649.20      665.75      7.54 o 
  11   1   1       16.05       15.33      1.55 o 
  12   1   1        5.62        1.21      1.69 o 
  13   1   1        0.82        1.09      1.40 o 
  14   1   1      303.84      297.00      8.02 o 
  15   1   1       99.22      104.71      5.29 o 
  16   1   1       27.99       24.07      3.22 o 
  17   1   1       78.93       75.08      7.08 o 
  18   1   1       11.76        9.37      4.06 o 
 -18   2   1       47.70       39.58      8.02 o 
 -17   2   1      295.24      304.80      9.21 o 
 -16   2   1      326.65      345.18     11.57 o 
 -15   2   1      112.20      115.84      5.59 o 
 -14   2   1      357.44      340.52      8.62 o 
 -13   2   1      141.42      141.38      5.15 o 
 -12   2   1       19.65       15.60      1.91 o 
 -11   2   1      134.06      129.87      3.29 o 
 -10   2   1      597.63      575.47      6.59 o 
  -9   2   1      651.35      648.78      5.86 o 
  -8   2   1       93.86       94.68      1.90 o 
  -7   2   1     1336.20     1412.57     12.40 o 
  -6   2   1     1512.44     1512.33     12.97 o 
  -5   2   1     2428.67     2568.48     18.99 o 
  -4   2   1      362.99      351.54      4.08 o 
  -3   2   1        2.28        1.08      0.42 o 
  -2   2   1      685.13      692.40      8.62 o 
  -1   2   1      809.74      862.52      9.12 o 
   0   2   1      870.33      807.30      7.90 o 
   1   2   1     5361.29     5552.88     40.53 o 
   2   2   1     4090.50     4280.30     29.01 o 
   3   2   1     2080.52     2092.15     14.63 o 
   4   2   1     2212.59     2245.82     15.21 o 
   5   2   1        2.81        9.67      0.91 o 
   6   2   1      640.96      694.80      7.59 o 
   7   2   1       51.30       51.40      1.18 o 
   8   2   1     1079.77     1041.25      9.15 o 
   9   2   1      955.06      976.65     10.25 o 
  10   2   1      545.21      576.28      6.98 o 
  11   2   1        0.57        1.29      1.39 o 
  12   2   1       84.05       70.21      3.80 o 
  13   2   1      747.64      699.68     13.12 o 
  14   2   1       46.30       36.80      3.84 o 
  15   2   1      430.38      409.88     10.17 o 
  16   2   1      131.85      127.15      6.38 o 
  17   2   1      318.19      362.54     13.82 o 
 -18   3   1      316.34      348.17     20.04 o 
 -17   3   1       66.52       72.48      7.41 o 
 -16   3   1        1.87        0.57      2.11 o 
 -15   3   1        9.82        3.41      2.17 o 
 -14   3   1      782.69      779.92     14.30 o 
 -13   3   1       96.61       91.40      4.48 o 
 -12   3   1      607.45      596.86      9.72 o 
 -11   3   1      222.35      215.42      4.22 o 
 -10   3   1      137.74      130.41      3.66 o 
  -9   3   1       17.44       13.69      1.32 o 
  -8   3   1       22.17       26.83      2.04 o 
  -7   3   1     2181.58     2186.90     21.20 o 
  -6   3   1      176.59      160.94      4.05 o 
  -5   3   1     5244.08     5415.14     43.05 o 
  -4   3   1     1591.05     1591.79     13.28 o 
  -3   3   1       83.52       90.33      2.03 o 
  -2   3   1      549.61      528.42      5.75 o 
  -1   3   1       44.15       20.52      1.55 o 
   0   3   1      399.86      340.26      4.22 o 
   1   3   1      611.81      675.47      5.82 o 
   2   3   1     3834.17     4015.28     26.47 o 
   3   3   1      110.77       94.39      2.05 o 
   4   3   1     1039.50     1181.94     10.66 o 
   5   3   1      514.14      530.64      5.28 o 
   6   3   1      557.06      481.13      6.98 o 
   7   3   1     1788.53     1706.54     17.44 o 
   8   3   1      146.21      133.81      4.31 o 
   9   3   1      290.68      278.76      5.32 o 
  10   3   1      299.38      304.73      6.00 o 
  11   3   1        7.93        5.72      1.59 o 
  12   3   1      136.52      135.89      5.31 o 
  13   3   1      744.00      754.39     19.70 o 
  14   3   1        8.92        7.76      2.24 o 
  15   3   1      215.08      209.86      7.28 o 
  16   3   1      318.64      368.44     13.99 o 
  17   3   1        0.81        0.00      3.35 o 
 -17   4   1       51.84       64.12     10.52 o 
 -16   4   1      750.89      816.23     16.07 o 
 -15   4   1      229.55      259.93      8.01 o 
 -14   4   1       40.47       32.14      3.56 o 
 -13   4   1      218.44      224.31      7.89 o 
 -12   4   1       50.01       62.63      4.72 o 
 -11   4   1      311.41      257.29      7.89 o 
 -10   4   1      156.95      145.17      7.11 o 
  -9   4   1        1.42        2.60      1.43 o 
  -8   4   1       63.77       60.31      4.83 o 
  -7   4   1      169.46      166.71      4.20 o 
  -6   4   1      473.61      431.23      6.89 o 
  -5   4   1     1291.98     1273.35     12.79 o 
  -4   4   1      231.57      209.32      3.63 o 
  -3   4   1      527.33      541.57      6.11 o 
  -2   4   1      515.93      533.07      6.74 o 
  -1   4   1        1.78        6.57      0.88 o 
   0   4   1        0.11        0.93      0.69 o 
   1   4   1      598.74      540.64      6.05 o 
   2   4   1       87.31       87.24      2.29 o 
   3   4   1      771.81      833.41      9.36 o 
   4   4   1      132.07      120.43      3.06 o 
   5   4   1       12.58       16.34      1.38 o 
   6   4   1       25.19       23.89      1.76 o 
   7   4   1      966.38      926.28     12.87 o 
   8   4   1     2158.25     2140.55     28.25 o 
   9   4   1      699.30      680.53     13.10 o 
  10   4   1      362.57      354.89     11.38 o 
  11   4   1      245.35      266.72      8.18 o 
  12   4   1      166.06      136.07      8.83 o 
  13   4   1        3.68        1.50      3.19 o 
  14   4   1      123.08      120.83      8.86 o 
  15   4   1      239.26      244.83      8.07 o 
  16   4   1      140.50      137.26     10.77 o 
 -15   5   1        3.56        1.50      3.35 o 
 -14   5   1       18.98        3.51      4.51 o 
 -13   5   1       26.22       22.10      3.66 o 
 -12   5   1       79.32       81.64      5.67 o 
 -11   5   1       34.45       24.20      3.45 o 
 -10   5   1        5.34        3.83      2.11 o 
  -9   5   1       51.27       41.08      3.30 o 
  -8   5   1        4.79        6.53      1.68 o 
  -7   5   1      388.52      421.16      8.97 o 
  -6   5   1        1.97        0.50      1.27 o 
  -5   5   1      785.89      799.82      9.69 o 
  -4   5   1     2471.98     2444.53     21.94 o 
  -3   5   1      104.31      112.51      3.98 o 
  -2   5   1      989.33      955.31     19.66 o 
  -1   5   1      616.25      593.34     14.34 o 
   0   5   1        0.03        0.11      1.56 o 
   1   5   1       13.91       17.39      1.96 o 
   2   5   1       34.19       28.27      2.22 o 
   3   5   1       16.26       15.14      1.59 o 
   4   5   1        0.21        3.08      1.18 o 
   5   5   1       57.58       58.56      3.08 o 
   6   5   1       25.13       24.96      2.27 o 
   7   5   1      139.31      132.09      4.69 o 
   8   5   1       45.16       44.47      4.05 o 
   9   5   1      276.72      262.13      8.65 o 
  10   5   1       26.74       31.32      3.74 o 
  11   5   1       41.59       42.56      4.43 o 
  12   5   1       45.22       39.44      9.77 o 
  13   5   1      291.98      319.83     12.93 o 
  14   5   1        0.54       -0.78      3.13 o 
 -13   6   1        0.22       -0.79      2.57 o 
 -12   6   1       27.05       24.21      3.85 o 
 -11   6   1       42.18       36.74      4.32 o 
 -10   6   1      126.35      131.53      7.22 o 
  -9   6   1      106.17      112.76      6.22 o 
  -8   6   1       24.04       21.22      2.69 o 
  -7   6   1       42.13       34.79      3.66 o 
  -6   6   1       66.25       60.41      4.81 o 
  -5   6   1      193.47      186.77      6.94 o 
  -4   6   1       16.03       11.20      2.47 o 
  -3   6   1       70.89       86.70      5.50 o 
  -2   6   1        1.47       -1.18      1.92 o 
  -1   6   1      296.45      290.80     10.80 o 
   0   6   1      549.18      528.29     14.70 o 
   1   6   1      314.43      292.79     10.80 o 
   2   6   1        2.12        2.25      2.48 o 
   3   6   1       10.90        2.79      2.40 o 
   4   6   1        0.19       -0.92      1.69 o 
   5   6   1       47.16       46.42      4.22 o 
   6   6   1        4.00        2.10      1.88 o 
   7   6   1       25.44       29.23      3.06 o 
   8   6   1       58.61       50.48      4.93 o 
   9   6   1       25.78       22.84      3.56 o 
  10   6   1        7.15        8.77      3.36 o 
  11   6   1        1.14       -1.98      2.49 o 
  12   6   1       50.10       44.87      6.26 o 
 -10   7   1        6.72       12.52      6.01 o 
  -9   7   1        1.56        0.00      4.01 o 
  -8   7   1      103.60      103.49      8.15 o 
  -7   7   1       68.87       73.71     11.02 o 
  -6   7   1       64.21       72.28      6.90 o 
  -5   7   1       50.78       41.05      4.43 o 
  -4   7   1      252.19      212.99      8.29 o 
  -3   7   1       29.77       17.32      3.16 o 
  -2   7   1      138.14      132.49      7.42 o 
  -1   7   1        2.42       -1.57      2.40 o 
   0   7   1       98.44      103.67      8.32 o 
   1   7   1       46.87       46.12     12.27 o 
   2   7   1       48.37       50.73      5.99 o 
   3   7   1      161.53      176.29      8.37 o 
   4   7   1        5.85        3.12      2.62 o 
   5   7   1       67.95       60.05      5.19 o 
   6   7   1      304.32      343.31     10.50 o 
   7   7   1       13.13        7.51      5.01 o 
   8   7   1        9.10        8.02      5.51 o 
   9   7   1       10.44        6.51      5.01 o 
  -6   8   1      242.18      263.34     12.40 o 
  -5   8   1        2.55        3.85      2.79 o 
  -4   8   1       20.87       19.65      3.63 o 
  -3   8   1        0.08        2.34      2.79 o 
  -2   8   1       58.40       60.22      5.77 o 
  -1   8   1       23.56       15.41      3.52 o 
   0   8   1       38.50       33.95      5.46 o 
   1   8   1      573.02      624.50     19.30 o 
   2   8   1       61.05       70.57      6.75 o 
   3   8   1       92.50      102.49      7.22 o 
   4   8   1      254.90      307.35     10.88 o 
   5   8   1        9.30        6.01      3.18 o 
 -18   0   2        2.23       -2.00      2.64 o 
 -17   0   2        7.94        5.54      4.26 o 
 -16   0   2      392.93      402.78     11.63 o 
 -15   0   2      222.51      201.42      7.77 o 
 -14   0   2        0.08       -0.10      1.67 o 
 -13   0   2      186.07      168.08      9.27 o 
 -12   0   2      477.68      425.52      7.52 o 
 -11   0   2     1152.44     1152.73     14.33 o 
 -10   0   2        1.18        1.00      0.85 o 
  -9   0   2      116.76      112.38      2.74 o 
  -8   0   2     1366.83     1378.62     13.15 o 
  -7   0   2      730.34      747.48      7.86 o 
  -6   0   2       13.00       13.47      2.82 o 
  -5   0   2    16481.72    16290.87    187.22 o 
  -4   0   2    12431.61    12256.30    115.15 o 
  -3   0   2      169.09      177.49      2.61 o 
  -2   0   2      859.60      846.46      8.50 o 
  -1   0   2       11.55       10.60      0.66 o 
   0   0   2       54.98       24.86      2.27 o 
   1   0   2     6686.39     6415.00     60.45 o 
   2   0   2     3956.42     3966.99     41.39 o 
   3   0   2     3455.76     3505.46     33.07 o 
   4   0   2      563.03      556.57      5.38 o 
   5   0   2     1266.19     1206.14     10.46 o 
   6   0   2       81.68       61.13      1.70 o 
   7   0   2       19.71       24.20      1.31 o 
   8   0   2     1890.74     1919.28     21.00 o 
   9   0   2      285.18      234.97      5.07 o 
  10   0   2       39.84       38.45      2.59 o 
  11   0   2      208.86      196.60      5.65 o 
  12   0   2      252.84      245.90      6.69 o 
  13   0   2        1.95       -0.27      1.53 o 
  14   0   2      306.41      319.78      8.53 o 
  15   0   2       33.59       37.38      3.74 o 
  16   0   2      524.45      591.59     16.29 o 
 -19   1   2        4.80        7.51      5.01 o 
 -18   1   2        2.75        5.91      3.35 o 
 -17   1   2      565.53      582.37     15.33 o 
 -16   1   2       17.99       10.67      4.26 o 
 -15   1   2       20.99       14.29      5.01 o 
 -14   1   2      125.81      107.86      4.80 o 
 -13   1   2        5.96        7.01      1.32 o 
 -12   1   2       47.41       38.29      1.85 o 
 -11   1   2      431.74      419.43      5.51 o 
 -10   1   2      176.16      132.22      2.23 o 
  -9   1   2      543.55      556.88      4.95 o 
  -8   1   2       31.10       50.29      1.98 o 
  -7   1   2       81.08      116.07      1.74 o 
  -6   1   2      113.87       88.73      1.34 o 
  -5   1   2     2683.96     2788.06     18.40 o 
  -4   1   2      949.76      922.16      7.22 o 
  -3   1   2    12744.26    12694.31     91.73 o 
  -2   1   2    10657.57    10736.95    117.21 o 
  -1   1   2      108.36      106.40      2.97 o 
   0   1   2      224.70      213.15      2.72 o 
   1   1   2       77.55       83.98      1.56 o 
   2   1   2     1089.04     1087.61     10.63 o 
   3   1   2     1478.79     1506.58     19.37 o 
   4   1   2      519.68      501.76      6.18 o 
   5   1   2       40.29       50.46      1.01 o 
   6   1   2      782.54      747.64      6.47 o 
   7   1   2      211.25      246.90      2.96 o 
   8   1   2       10.76       12.02      0.85 o 
   9   1   2       23.41       24.36      1.53 o 
  10   1   2      615.56      611.07      7.23 o 
  11   1   2      410.12      381.31      5.99 o 
  12   1   2       18.17       16.45      1.85 o 
  13   1   2      370.44      350.66      8.53 o 
  14   1   2      210.87      228.67      7.30 o 
  15   1   2       16.31       17.85      2.86 o 
  16   1   2       16.64       15.39      3.09 o 
  17   1   2      210.35      225.22     10.63 o 
 -19   2   2        2.87       -2.00      4.51 o 
 -18   2   2       37.17       26.05      7.01 o 
 -17   2   2       29.48       35.45      4.56 o 
 -16   2   2       80.47       66.41      5.77 o 
 -15   2   2        8.51        4.57      1.98 o 
 -14   2   2       46.59       59.40      4.19 o 
 -13   2   2        0.11        0.14      1.26 o 
 -12   2   2       18.80       11.35      1.53 o 
 -11   2   2      640.40      604.12      7.16 o 
 -10   2   2        4.83        5.80      0.83 o 
  -9   2   2       67.27       59.21      1.72 o 
  -8   2   2      204.89      255.78      3.31 o 
  -7   2   2      123.29      120.03      1.95 o 
  -6   2   2      163.93      164.02      4.00 o 
  -5   2   2        6.13        2.58      0.70 o 
  -4   2   2      190.51      209.36      2.86 o 
  -3   2   2      134.47      171.56      2.82 o 
  -2   2   2      155.12      155.79      3.00 o 
  -1   2   2      193.97      175.12      2.36 o 
   0   2   2     1592.11     1654.57     13.38 o 
   1   2   2       30.65       41.35      1.20 o 
   2   2   2      584.13      617.93      5.36 o 
   3   2   2      629.47      640.06      7.66 o 
   4   2   2      188.78      218.98      2.79 o 
   5   2   2        0.22        2.31      0.74 o 
   6   2   2       18.34       20.38      1.32 o 
   7   2   2        0.56        1.32      0.59 o 
   8   2   2       84.26       83.51      2.07 o 
   9   2   2      151.95      138.16      3.23 o 
  10   2   2      158.20      151.99      4.63 o 
  11   2   2        5.14        0.93      1.39 o 
  12   2   2      342.17      315.80      7.95 o 
  13   2   2      151.44      160.66      5.75 o 
  14   2   2        2.99        1.87      2.09 o 
  15   2   2       32.09       25.86      3.31 o 
  16   2   2        4.46        3.61      4.01 o 
  17   2   2      137.62      174.66     11.15 o 
 -18   3   2        8.28        4.01      5.01 o 
 -17   3   2        1.19       -0.50      4.01 o 
 -16   3   2       18.92       20.91      7.01 o 
 -15   3   2       42.48       35.71      5.16 o 
 -14   3   2       14.47       16.70      2.47 o 
 -13   3   2       50.94       49.31      3.33 o 
 -12   3   2       40.13       32.39      2.51 o 
 -11   3   2      217.11      210.77      4.51 o 
 -10   3   2      117.88      118.62      3.27 o 
  -9   3   2      299.49      275.65      4.75 o 
  -8   3   2      245.71      227.10      4.01 o 
  -7   3   2      527.67      561.43      7.23 o 
  -6   3   2       41.89       38.35      1.84 o 
  -5   3   2        1.50        1.98      0.66 o 
  -4   3   2      221.02      232.29      3.30 o 
  -3   3   2      741.48      738.01      8.34 o 
  -2   3   2      806.24      909.18      8.56 o 
  -1   3   2      135.08      177.66      3.25 o 
   0   3   2      897.23      943.50      8.20 o 
   1   3   2       33.79       50.68      1.60 o 
   2   3   2      783.00      886.08      7.56 o 
   3   3   2      163.84      175.95      2.89 o 
   4   3   2      439.02      472.67      4.76 o 
   5   3   2        0.04       -0.60      0.60 o 
   6   3   2       39.95       36.95      2.08 o 
   7   3   2      719.50      733.10     11.13 o 
   8   3   2      366.65      358.88      7.35 o 
   9   3   2      234.25      211.75      6.80 o 
  10   3   2       50.58       52.23      3.09 o 
  11   3   2       42.33       37.94     11.02 o 
  12   3   2       83.58       77.52      4.16 o 
  13   3   2       10.64       11.95      2.42 o 
  14   3   2       24.22       27.31      3.22 o 
  15   3   2       10.42       13.67      2.92 o 
  16   3   2       35.35       35.13      7.01 o 
 -17   4   2      126.94      125.24     13.53 o 
 -16   4   2       18.74       21.72      4.76 o 
 -15   4   2      240.69      220.38     13.28 o 
 -14   4   2       51.61       52.35      3.54 o 
 -13   4   2       92.56       86.95      4.19 o 
 -12   4   2      302.30      317.28      9.76 o 
 -11   4   2       15.04       16.04      2.60 o 
 -10   4   2      307.01      281.26      5.64 o 
  -9   4   2     2578.01     2559.84     27.79 o 
  -8   4   2      599.14      595.32      9.69 o 
  -7   4   2      517.16      511.75      7.79 o 
  -6   4   2      546.19      544.17      7.83 o 
  -5   4   2      903.42      896.87      9.83 o 
  -4   4   2      164.50      167.77      3.24 o 
  -3   4   2      117.83      130.81      3.45 o 
  -2   4   2      446.53      419.08      6.52 o 
  -1   4   2      254.43      235.43      3.49 o 
   0   4   2       83.30       75.21      2.15 o 
   1   4   2      259.26      222.47      3.68 o 
   2   4   2      940.12      912.34      9.58 o 
   3   4   2       92.35      102.57      2.84 o 
   4   4   2      228.72      231.80      4.51 o 
   5   4   2      160.34      156.91      3.39 o 
   6   4   2        0.17       -0.37      0.94 o 
   7   4   2       32.82       43.76      3.53 o 
   8   4   2      968.26      965.16     18.58 o 
   9   4   2     1489.00     1443.16     21.68 o 
  10   4   2      148.88      155.30      6.23 o 
  11   4   2        3.40        0.70      2.64 o 
  12   4   2     1241.59     1234.39     26.21 o 
  13   4   2        7.73        2.71      3.00 o 
  14   4   2       90.63       92.18      7.96 o 
  15   4   2        8.95        6.18      3.71 o 
 -15   5   2      254.33      286.05     17.53 o 
 -14   5   2      306.46      323.61     12.38 o 
 -13   5   2      477.94      496.88     16.90 o 
 -12   5   2        1.55       -0.58      2.14 o 
 -11   5   2      350.22      367.39     10.02 o 
 -10   5   2      431.50      466.93      9.39 o 
  -9   5   2      236.24      236.84      6.44 o 
  -8   5   2       88.39       93.25      4.55 o 
  -7   5   2      133.81      129.14      4.70 o 
  -6   5   2       36.60       36.19      3.62 o 
  -5   5   2       18.47       26.61      2.31 o 
  -4   5   2     3564.59     3477.36     32.42 o 
  -3   5   2     2641.55     2688.44     34.13 o 
  -2   5   2      106.62      102.98      8.02 o 
  -1   5   2      621.41      608.96     26.80 o 
   0   5   2      369.29      369.42      9.63 o 
   1   5   2      391.78      350.83      8.10 o 
   2   5   2        3.77        0.82      1.01 o 
   3   5   2     1084.89     1116.69     13.35 o 
   4   5   2     2305.29     2351.45     25.91 o 
   5   5   2      231.72      219.22      5.15 o 
   6   5   2      280.31      278.40      5.86 o 
   7   5   2      322.88      320.73      8.67 o 
   8   5   2        0.94        3.22      2.11 o 
   9   5   2       49.21       37.72      4.17 o 
  10   5   2      298.44      311.44      9.34 o 
  11   5   2       30.57       26.52      4.61 o 
  12   5   2        9.02        3.01      3.19 o 
  13   5   2       59.63       52.88      6.55 o 
  14   5   2      913.00      922.13     36.07 o 
 -14   6   2      147.90      160.65     10.80 o 
 -13   6   2       17.63       10.29      5.26 o 
 -12   6   2      286.33      298.52     12.22 o 
 -11   6   2      286.05      323.90     23.80 o 
 -10   6   2       97.46       94.32      6.06 o 
  -9   6   2      353.89      356.05      9.81 o 
  -8   6   2      590.19      621.10     13.28 o 
  -7   6   2       19.82       17.89      3.71 o 
  -6   6   2       95.93      100.00     22.79 o 
  -5   6   2      625.73      646.36     13.68 o 
  -4   6   2      317.02      283.58      8.67 o 
  -3   6   2      437.65      385.70     16.54 o 
  -2   6   2      400.17      363.90      9.73 o 
  -1   6   2      738.10      754.65     18.24 o 
   0   6   2        1.41       -1.92      1.92 o 
   1   6   2      426.35      405.27     12.74 o 
   2   6   2     2577.14     2454.58     40.90 o 
   3   6   2     1380.76     1319.67     26.21 o 
   4   6   2       17.00        8.68      2.49 o 
   5   6   2      156.25      163.21      7.01 o 
   6   6   2       74.05       74.20      4.44 o 
   7   6   2       10.87        9.86      2.63 o 
   8   6   2      630.30      646.19     14.65 o 
   9   6   2      550.87      580.85     13.68 o 
  10   6   2      109.94      111.80      6.93 o 
  11   6   2      212.34      254.26     11.69 o 
  12   6   2      139.80      137.15     10.09 o 
 -11   7   2      307.10      334.64     19.54 o 
 -10   7   2      557.07      652.76     27.55 o 
  -9   7   2      327.13      381.46     13.96 o 
  -8   7   2        8.42        7.26      3.19 o 
  -7   7   2        2.15        2.00      2.83 o 
  -6   7   2      195.04      204.96     10.09 o 
  -5   7   2        1.35        0.00      2.02 o 
  -4   7   2      369.60      371.95     10.89 o 
  -3   7   2     1977.77     1949.55     29.78 o 
  -2   7   2        9.11        7.65      2.49 o 
  -1   7   2       46.78       50.20      4.68 o 
   0   7   2       14.54       11.52      5.26 o 
   1   7   2       49.05       56.00      6.51 o 
   2   7   2        0.01       -1.44      2.64 o 
   3   7   2      472.46      452.69     14.88 o 
   4   7   2       79.63       75.36      5.86 o 
   5   7   2        0.12       -1.91      1.91 o 
   6   7   2      140.50      112.72     12.52 o 
   7   7   2        4.58       -3.51      4.01 o 
   8   7   2       41.42       20.54      7.01 o 
   9   7   2      119.69      152.29     15.03 o 
  -6   8   2       56.16       52.76      6.90 o 
  -5   8   2       13.13       15.23      4.42 o 
  -4   8   2       24.77       31.32      5.37 o 
  -3   8   2      329.17      368.87     12.01 o 
  -2   8   2       15.34       14.68      3.61 o 
  -1   8   2        1.16        0.30      2.42 o 
   0   8   2       28.89       21.99      5.77 o 
   1   8   2      193.05      199.08      9.12 o 
   2   8   2       84.89       85.47      6.74 o 
   3   8   2      732.75      873.10     18.79 o 
   4   8   2       41.33       56.96      5.68 o 
 -19   1   3      235.49      260.50     16.53 o 
 -18   1   3       42.86       52.25      5.28 o 
 -17   1   3      138.55      124.37      6.85 o 
 -16   1   3        6.82        5.11      1.98 o 
 -15   1   3        1.48        2.17      1.43 o 
 -14   1   3       62.15       71.06      5.13 o 
 -13   1   3      101.18      110.07      2.86 o 
 -12   1   3       30.49       35.36      1.73 o 
 -11   1   3      115.52      114.26      2.41 o 
 -10   1   3      270.53      271.64      3.60 o 
  -9   1   3      583.46      542.51      4.54 o 
  -8   1   3      521.40      662.48      5.16 o 
  -7   1   3     2530.65     2731.68     16.38 o 
  -6   1   3      379.77      388.20      3.04 o 
  -5   1   3     4625.04     4740.30     29.63 o 
  -4   1   3     1811.04     1893.70     12.43 o 
  -3   1   3      156.40      142.09      1.87 o 
  -2   1   3     8529.59     8661.94     82.63 o 
  -1   1   3     4342.20     4303.72     33.08 o 
   0   1   3      876.55      914.52      8.64 o 
   1   1   3        7.78        3.38      0.78 o 
   2   1   3      137.29      139.15      2.42 o 
   3   1   3        5.02        5.46      0.90 o 
   4   1   3      308.12      290.12      3.39 o 
   5   1   3      208.06      200.74      2.53 o 
   6   1   3      164.27      164.07      2.26 o 
   7   1   3     1128.84     1155.09      8.72 o 
   8   1   3      171.51      181.17      3.27 o 
   9   1   3      135.57      139.56      3.05 o 
  10   1   3      203.67      195.26      4.10 o 
  11   1   3       40.93       44.45      2.74 o 
  12   1   3     1093.27     1129.75     15.14 o 
  13   1   3       16.50       13.49      2.49 o 
  14   1   3      242.47      244.17      7.73 o 
  15   1   3       17.96       21.88      3.16 o 
  16   1   3       34.96       31.43      6.01 o 
  17   1   3       15.64       13.28      4.61 o 
 -19   2   3      117.74      126.74     13.53 o 
 -18   2   3      129.72      168.83     14.53 o 
 -17   2   3      342.89      350.02     12.52 o 
 -16   2   3        5.84        3.29      2.40 o 
 -15   2   3     1041.07      966.84     31.06 o 
 -14   2   3      428.47      371.37     12.08 o 
 -13   2   3      624.34      580.04     10.89 o 
 -12   2   3       36.03       29.65      2.13 o 
 -11   2   3       44.20       42.48      2.09 o 
 -10   2   3     1360.42     1393.47     12.43 o 
  -9   2   3      806.73      830.52      9.43 o 
  -8   2   3     1294.47     1254.69     10.70 o 
  -7   2   3     1122.11     1144.51      9.24 o 
  -6   2   3      707.90      784.89      6.23 o 
  -5   2   3       14.66       15.99      0.98 o 
  -4   2   3     1062.90     1079.23      8.39 o 
  -3   2   3     1820.21     1784.99     15.40 o 
  -2   2   3     1717.32     1774.99     15.42 o 
  -1   2   3      624.24      558.45      4.92 o 
   0   2   3       45.50       67.39      1.17 o 
   1   2   3      332.55      334.31      3.99 o 
   2   2   3      866.00      884.35      7.80 o 
   3   2   3      953.44      882.77      8.32 o 
   4   2   3      223.10      225.83      4.22 o 
   5   2   3     1787.76     1757.30     24.23 o 
   6   2   3      784.59      767.73     14.83 o 
   7   2   3      405.61      383.97      4.91 o 
   8   2   3       84.37       84.10      3.16 o 
   9   2   3      133.21      127.66      3.42 o 
  10   2   3     2153.73     2035.42     26.03 o 
  11   2   3      325.84      324.01      7.78 o 
  12   2   3      342.26      349.88      8.61 o 
  13   2   3       14.93        9.89      2.75 o 
  14   2   3       88.39       90.30      5.22 o 
  15   2   3       28.20       27.09      3.51 o 
  16   2   3      151.41      168.29     10.80 o 
 -18   3   3        2.42       -3.01      4.01 o 
 -17   3   3      457.50      442.74     28.81 o 
 -16   3   3      116.16      113.01      9.27 o 
 -15   3   3      413.57      396.53     11.43 o 
 -14   3   3        2.55        4.48      1.76 o 
 -13   3   3       94.34      100.77      4.52 o 
 -12   3   3      559.12      612.79      9.56 o 
 -11   3   3        0.02        0.22      0.97 o 
 -10   3   3     1281.43     1230.74     13.22 o 
  -9   3   3      160.74      139.03      3.51 o 
  -8   3   3       53.65       48.06      2.15 o 
  -7   3   3      226.69      199.81      3.61 o 
  -6   3   3      132.70       92.32      1.95 o 
  -5   3   3      357.68      350.09      4.10 o 
  -4   3   3      294.07      308.92      4.96 o 
  -3   3   3     2742.98     2816.28     21.29 o 
  -2   3   3     3346.80     3534.66     23.30 o 
  -1   3   3     2250.46     2468.79     18.22 o 
   0   3   3     2951.93     3095.31     24.01 o 
   1   3   3        5.90       -0.55      0.55 o 
   2   3   3       52.55       47.38      1.65 o 
   3   3   3        8.97        7.32      0.68 o 
   4   3   3     2371.13     2469.14     21.72 o 
   5   3   3     2596.44     2583.92     22.52 o 
   6   3   3        0.95        2.19      1.21 o 
   7   3   3      438.23      438.20     10.41 o 
   8   3   3      298.47      290.02      7.38 o 
   9   3   3      135.68      129.44      5.59 o 
  10   3   3       34.37       38.12      4.42 o 
  11   3   3       14.92       12.27      3.19 o 
  12   3   3      415.39      423.41     11.43 o 
  13   3   3        0.98        2.25      2.19 o 
  14   3   3      327.81      356.04      9.58 o 
  15   3   3      172.04      190.39     10.61 o 
  16   3   3       23.79       21.33      9.02 o 
 -17   4   3       95.92       72.14     10.52 o 
 -16   4   3       33.25       32.10      4.44 o 
 -15   4   3       97.63       89.05      4.98 o 
 -14   4   3        0.41        2.40      1.82 o 
 -13   4   3      171.93      156.55     10.52 o 
 -12   4   3       64.51       59.11      5.48 o 
 -11   4   3       23.38       25.38      2.98 o 
 -10   4   3      717.48      728.28     11.43 o 
  -9   4   3      492.37      493.32      8.50 o 
  -8   4   3     3829.85     3750.79     35.49 o 
  -7   4   3      579.27      556.35      7.72 o 
  -6   4   3      255.42      249.89      5.47 o 
  -5   4   3       12.20       16.03      1.59 o 
  -4   4   3      885.89      868.46     10.69 o 
  -3   4   3      146.35      167.11      3.55 o 
  -2   4   3       10.05       15.73      1.04 o 
  -1   4   3        8.85        1.40      0.77 o 
   0   4   3        5.27        2.81      0.81 o 
   1   4   3      482.99      538.28      6.47 o 
   2   4   3      566.64      610.37      7.19 o 
   3   4   3      638.46      639.95      8.04 o 
   4   4   3      248.72      238.93      4.61 o 
   5   4   3      889.31      882.73     12.12 o 
   6   4   3      333.51      319.75      8.47 o 
   7   4   3        2.32        2.66      1.73 o 
   8   4   3       14.51       13.11      2.60 o 
   9   4   3        0.90        1.69      1.91 o 
  10   4   3     1118.94     1091.40     23.55 o 
  11   4   3       29.80       26.30      4.61 o 
  12   4   3       69.46       64.63      6.73 o 
  13   4   3      214.92      210.15     11.52 o 
  14   4   3       11.47       13.42      4.26 o 
  15   4   3      172.72      180.85     16.53 o 
 -16   5   3       30.64       26.05      7.51 o 
 -15   5   3        0.03        2.93      3.35 o 
 -14   5   3       18.63       21.69      6.51 o 
 -13   5   3        4.55        2.94      2.64 o 
 -12   5   3      141.26      126.68      8.32 o 
 -11   5   3        2.40        2.34      2.02 o 
 -10   5   3      253.68      243.23     10.56 o 
  -9   5   3      293.39      273.29      8.09 o 
  -8   5   3       24.93       24.46      3.64 o 
  -7   5   3      277.38      288.70      7.77 o 
  -6   5   3       28.63       25.38      2.27 o 
  -5   5   3       20.91       21.55      1.86 o 
  -4   5   3        2.83        0.69      1.28 o 
  -3   5   3      425.84      407.80      9.64 o 
  -2   5   3      589.54      588.80     11.42 o 
  -1   5   3       48.06       52.55      2.93 o 
   0   5   3        6.70        8.46      1.82 o 
   1   5   3       45.14       46.13      2.89 o 
   2   5   3       35.97       41.69      2.84 o 
   3   5   3      354.30      325.15      6.97 o 
   4   5   3     1035.43     1012.64     14.01 o 
   5   5   3      105.23      119.75      4.61 o 
   6   5   3        0.78       -0.47      1.62 o 
   7   5   3      429.21      415.78     10.31 o 
   8   5   3        2.83       -0.24      1.91 o 
   9   5   3        0.66        2.35      2.20 o 
  10   5   3       57.32       51.17      5.84 o 
  11   5   3       45.73       45.17      8.52 o 
  12   5   3      269.80      259.01     11.86 o 
  13   5   3       21.32       25.33      7.51 o 
 -14   6   3        2.69        2.16      3.35 o 
 -13   6   3      102.42      103.09      8.48 o 
 -12   6   3        0.08       -1.67      2.64 o 
 -11   6   3       28.09       23.05      4.72 o 
 -10   6   3       20.77       13.28      2.86 o 
  -9   6   3        2.29        3.05      2.20 o 
  -8   6   3        3.41        6.51      2.83 o 
  -7   6   3      109.37      119.19      8.12 o 
  -6   6   3       76.49       71.81      9.02 o 
  -5   6   3      646.75      653.76     13.88 o 
  -4   6   3      234.98      228.44      7.81 o 
  -3   6   3      234.57      217.56      7.61 o 
  -2   6   3        2.33        1.17      2.02 o 
  -1   6   3       17.62       14.38      2.60 o 
   0   6   3       90.24       80.57      9.77 o 
   1   6   3       36.66       31.26      4.42 o 
   2   6   3        1.86        0.75      2.48 o 
   3   6   3        0.09        0.25      2.13 o 
   4   6   3      387.31      371.69     12.38 o 
   5   6   3       10.47       11.74      2.75 o 
   6   6   3        8.10        2.85      2.20 o 
   7   6   3       25.16       21.21      3.37 o 
   8   6   3       34.80       22.90      3.66 o 
   9   6   3       46.28       48.23      4.70 o 
  10   6   3       40.05       29.48      5.31 o 
  11   6   3      288.82      282.75     15.28 o 
 -11   7   3       29.21       31.56      7.51 o 
 -10   7   3       13.78       10.38      4.26 o 
  -9   7   3       97.69       99.77      8.48 o 
  -8   7   3       15.50       14.18      4.06 o 
  -7   7   3       59.19       55.11      7.01 o 
  -6   7   3        4.51       -0.83      2.64 o 
  -5   7   3      643.77      648.44     18.24 o 
  -4   7   3        0.08       -0.32      2.20 o 
  -3   7   3      105.28      125.71      7.23 o 
  -2   7   3      199.12      213.79      8.19 o 
  -1   7   3       15.52       17.78      3.27 o 
   0   7   3       90.77      102.10      6.64 o 
   1   7   3       14.16       13.26      3.16 o 
   2   7   3        3.61        0.50      2.83 o 
   3   7   3        0.57        1.47      2.77 o 
   4   7   3       37.39       22.24      3.56 o 
   5   7   3      482.67      466.90     22.04 o 
   6   7   3       37.88       39.08      8.52 o 
   7   7   3       64.15       67.63     10.02 o 
   8   7   3       20.04       10.52      5.51 o 
  -6   8   3        0.27       -2.07      2.77 o 
  -5   8   3       31.32       32.14      5.76 o 
  -4   8   3      117.99      126.00     11.16 o 
  -3   8   3       15.59       14.40      3.53 o 
  -2   8   3      115.86      119.99      7.70 o 
  -1   8   3      154.44      152.65      9.95 o 
   0   8   3       84.04       74.47      9.25 o 
   1   8   3        0.57        0.09      2.86 o 
   2   8   3       37.35       32.19      4.90 o 
   3   8   3      278.08      307.48      9.39 o 
 -19   0   4      448.73      475.34     22.79 o 
 -18   0   4       58.70       70.52     15.03 o 
 -17   0   4      550.16      597.33     14.98 o 
 -16   0   4      206.20      206.85      8.06 o 
 -15   0   4      156.60      166.50      6.98 o 
 -14   0   4     2207.95     2210.76     28.04 o 
 -13   0   4     1924.09     1918.57     22.26 o 
 -12   0   4      828.45      822.59     11.63 o 
 -11   0   4      338.29      386.96      7.17 o 
 -10   0   4      361.73      370.42      5.84 o 
  -9   0   4      804.68      750.22      9.18 o 
  -8   0   4       38.11       53.38      2.29 o 
  -7   0   4     3446.10     3402.18     28.65 o 
  -6   0   4     3953.93     4099.48     31.69 o 
  -5   0   4     6621.25     6914.29     51.80 o 
  -4   0   4     2432.28     2559.75     20.06 o 
  -3   0   4     2229.28     2140.70     17.97 o 
  -2   0   4     1435.62     1538.33     13.59 o 
  -1   0   4    15836.47    15636.45    145.93 o 
   0   0   4    51088.93    47270.77    485.60 o 
   1   0   4     7344.37     7295.82     51.63 o 
   2   0   4      558.70      537.20      5.51 o 
   3   0   4     7932.08     8107.32     80.80 o 
   4   0   4        0.29        8.47      0.77 o 
   5   0   4     4653.16     4980.87     41.96 o 
   6   0   4      261.83      332.33      4.10 o 
   7   0   4      458.02      397.42      6.80 o 
   8   0   4      349.88      334.12      6.39 o 
   9   0   4        7.79        4.78      1.40 o 
  10   0   4      464.23      446.16      9.14 o 
  11   0   4     2584.59     2588.10     32.28 o 
  12   0   4      204.75      197.11      7.96 o 
  13   0   4      562.37      587.28     33.56 o 
  14   0   4      445.33      464.39     13.99 o 
  15   0   4       95.01       97.19     10.52 o 
 -20   1   4        1.82       -1.00      4.51 o 
 -19   1   4       94.54       89.17     11.02 o 
 -18   1   4      136.64      117.97      7.21 o 
 -17   1   4      116.72      111.86      6.58 o 
 -16   1   4      215.09      199.74      7.36 o 
 -15   1   4      354.64      352.99      7.28 o 
 -14   1   4       14.79       18.98      1.65 o 
 -13   1   4     2746.63     2645.78     21.41 o 
 -12   1   4     2079.20     2012.70     15.41 o 
 -11   1   4     1316.93     1301.67     10.71 o 
 -10   1   4      157.99      157.00      2.68 o 
  -9   1   4     2248.03     2346.74     15.91 o 
  -8   1   4     2042.80     2112.42     13.83 o 
  -7   1   4     2735.89     2960.62     17.58 o 
  -6   1   4      415.35      473.25      3.59 o 
  -5   1   4     1408.63     1394.58      9.22 o 
  -4   1   4      290.48      263.00      2.43 o 
  -3   1   4      115.87      123.17      1.65 o 
  -2   1   4    12889.30    12692.01     87.06 o 
  -1   1   4    14567.24    14663.79    101.25 o 
   0   1   4     2477.91     2502.23     17.15 o 
   1   1   4     1564.86     1510.78     12.70 o 
   2   1   4      102.83       88.78      1.58 o 
   3   1   4      388.69      396.30      4.67 o 
   4   1   4       10.37        6.25      0.89 o 
   5   1   4     3479.07     3577.20     26.57 o 
   6   1   4     1400.39     1293.05      9.85 o 
   7   1   4        3.72        8.13      0.95 o 
   8   1   4      319.49      306.03      4.57 o 
   9   1   4      713.08      680.44      7.79 o 
  10   1   4      270.60      257.88      5.18 o 
  11   1   4      436.79      409.63      7.89 o 
  12   1   4      752.73      721.13     17.53 o 
  13   1   4      668.91      664.60     13.18 o 
  14   1   4       64.16       56.36      4.42 o 
  15   1   4      326.26      345.61     12.75 o 
  16   1   4      302.77      338.97     13.11 o 
 -19   2   4       26.24       16.03      6.01 o 
 -18   2   4       15.29       20.54      6.01 o 
 -17   2   4        4.79        4.27      2.64 o 
 -16   2   4      237.91      219.00     11.27 o 
 -15   2   4       89.89       89.65      4.71 o 
 -14   2   4      351.81      316.49     11.36 o 
 -13   2   4        6.12        2.17      1.24 o 
 -12   2   4       16.93       16.73      1.82 o 
 -11   2   4      287.21      280.59      4.42 o 
 -10   2   4      109.52       92.83      2.35 o 
  -9   2   4        5.86        9.29      0.99 o 
  -8   2   4        0.10        1.01      0.53 o 
  -7   2   4     6229.95     6684.70     42.56 o 
  -6   2   4     3014.42     3262.04     23.84 o 
  -5   2   4      478.29      495.65      5.01 o 
  -4   2   4      663.22      660.27      5.64 o 
  -3   2   4      203.26      199.07      2.90 o 
  -2   2   4      469.73      492.31      4.42 o 
  -1   2   4     1287.70     1297.57      8.85 o 
   0   2   4     3462.28     3513.87     22.49 o 
   1   2   4      353.85      346.13      3.52 o 
   2   2   4        5.85       13.30      0.90 o 
   3   2   4       41.83       39.10      1.47 o 
   4   2   4       73.82       51.68      1.71 o 
   5   2   4        1.10        0.30      0.66 o 
   6   2   4        6.56       12.48      1.24 o 
   7   2   4      791.04      780.10      8.61 o 
   8   2   4       14.95       14.73      1.82 o 
   9   2   4      362.68      360.24      6.22 o 
  10   2   4      132.66      125.04      4.68 o 
  11   2   4     1708.94     1660.05     23.19 o 
  12   2   4      218.02      223.33      6.92 o 
  13   2   4        8.30        7.67      2.36 o 
  14   2   4      450.99      469.00     11.28 o 
  15   2   4        9.77        5.64      3.49 o 
  16   2   4        4.41        1.25      3.90 o 
 -19   3   4       16.61       21.04      7.51 o 
 -18   3   4       21.72       30.56      8.02 o 
 -17   3   4       80.53      104.93      7.21 o 
 -16   3   4        0.77       -0.66      2.12 o 
 -15   3   4        0.57       -1.00      1.62 o 
 -14   3   4       42.84       35.30      3.16 o 
 -13   3   4       84.39       74.27      5.03 o 
 -12   3   4       67.77       58.74      3.15 o 
 -11   3   4      132.10      107.86      7.00 o 
 -10   3   4       25.03       28.09      2.08 o 
  -9   3   4        1.06       -0.20      0.86 o 
  -8   3   4        3.98        2.85      0.92 o 
  -7   3   4      270.60      268.18      4.45 o 
  -6   3   4      102.18       96.83      1.95 o 
  -5   3   4      158.29      144.55      2.25 o 
  -4   3   4       11.99       18.19      1.17 o 
  -3   3   4        1.28        0.96      0.58 o 
  -2   3   4      477.15      532.90      5.17 o 
  -1   3   4       64.80       49.04      1.89 o 
   0   3   4      161.55      140.77      3.34 o 
   1   3   4     1084.82     1185.45     10.95 o 
   2   3   4       38.96       31.89      1.37 o 
   3   3   4       69.54       67.16      3.36 o 
   4   3   4      807.72      778.28      8.52 o 
   5   3   4      350.03      361.86      5.68 o 
   6   3   4      793.91      809.98     15.69 o 
   7   3   4       76.36       67.85      3.68 o 
   8   3   4      169.58      169.56      6.25 o 
   9   3   4      121.52      109.71      7.08 o 
  10   3   4      165.23      157.12      7.79 o 
  11   3   4        2.61        4.94      2.64 o 
  12   3   4       14.49       21.20      2.85 o 
  13   3   4       49.45       47.64      4.12 o 
  14   3   4        4.29        3.33      2.42 o 
  15   3   4        6.49        2.60      3.71 o 
 -18   4   4       27.16       28.05      7.51 o 
 -17   4   4       13.23        9.02      5.01 o 
 -16   4   4       50.26       48.01      7.26 o 
 -15   4   4       57.03       57.74      4.75 o 
 -14   4   4      167.29      172.08      9.03 o 
 -13   4   4       19.63        8.34      3.01 o 
 -12   4   4       71.94       59.53      4.41 o 
 -11   4   4       29.58       16.85      2.57 o 
 -10   4   4       10.02       15.31      1.98 o 
  -9   4   4       22.80       27.95      2.39 o 
  -8   4   4     1086.51     1116.65     13.41 o 
  -7   4   4      412.87      418.08      6.62 o 
  -6   4   4      462.75      449.76      6.71 o 
  -5   4   4       33.17       27.16      1.54 o 
  -4   4   4      368.56      364.34      5.93 o 
  -3   4   4       39.02       40.11      1.98 o 
  -2   4   4       62.65       88.95      2.22 o 
  -1   4   4        2.88        7.62      1.01 o 
   0   4   4      199.93      206.24      3.79 o 
   1   4   4      160.82      150.97      3.50 o 
   2   4   4       14.71       15.27      1.36 o 
   3   4   4        9.90        7.42      1.17 o 
   4   4   4      109.22      102.85      3.24 o 
   5   4   4        4.05        4.56      1.69 o 
   6   4   4       63.66       52.46      4.99 o 
   7   4   4      219.60      214.87      6.73 o 
   8   4   4      164.97      159.97      7.61 o 
   9   4   4      157.62      147.16      8.27 o 
  10   4   4       12.58       13.90      8.02 o 
  11   4   4       61.51       55.87     11.27 o 
  12   4   4       37.38       53.95      6.38 o 
  13   4   4        0.84       -2.25      2.83 o 
  14   4   4      265.99      291.35     12.93 o 
 -16   5   4       25.20       28.96      5.13 o 
 -15   5   4      163.34      196.01      7.12 o 
 -14   5   4      113.03      116.45      8.32 o 
 -13   5   4       20.86       11.52      3.19 o 
 -12   5   4      415.17      403.41     16.21 o 
 -11   5   4      245.88      262.01     10.39 o 
 -10   5   4      103.98      115.67     10.02 o 
  -9   5   4      763.71      778.15     14.54 o 
  -8   5   4       60.56       55.79      4.05 o 
  -7   5   4       91.93       94.31      5.19 o 
  -6   5   4      283.77      294.20      5.48 o 
  -5   5   4       93.52       87.59      4.16 o 
  -4   5   4       14.10       12.88      1.83 o 
  -3   5   4      170.30      171.07      4.84 o 
  -2   5   4      467.12      435.16     10.85 o 
  -1   5   4      909.98      903.23     13.46 o 
   0   5   4       12.63        8.34      1.45 o 
   1   5   4      677.85      629.26      9.17 o 
   2   5   4      239.43      232.95      5.80 o 
   3   5   4       96.93       95.94      4.25 o 
   4   5   4      160.54      146.24      5.35 o 
   5   5   4       68.23       57.30      6.33 o 
   6   5   4       83.65       87.08      6.40 o 
   7   5   4       31.15       30.56      3.56 o 
   8   5   4       52.33       49.50      4.43 o 
   9   5   4      234.90      229.50     10.27 o 
  10   5   4      185.67      148.06      9.56 o 
  11   5   4       18.67       18.66      4.42 o 
  12   5   4      119.15      137.78     10.02 o 
 -14   6   4      166.87      173.92     10.96 o 
 -13   6   4       71.92       80.28      7.61 o 
 -12   6   4        0.01        0.65      3.00 o 
 -11   6   4       18.88       17.52      3.27 o 
 -10   6   4       49.97       48.42      4.52 o 
  -9   6   4      342.87      363.43     10.05 o 
  -8   6   4       21.36       21.44      3.90 o 
  -7   6   4      254.58      250.72     10.09 o 
  -6   6   4      937.92     1000.22     22.31 o 
  -5   6   4      116.77      123.64      8.15 o 
  -4   6   4        0.87        0.47      2.25 o 
  -3   6   4      194.81      186.19      7.03 o 
  -2   6   4      165.83      154.93      6.46 o 
  -1   6   4       17.16       16.33      5.03 o 
   0   6   4      293.56      291.07      8.87 o 
   1   6   4       59.85       60.42      4.81 o 
   2   6   4       20.02       14.73      3.35 o 
   3   6   4       37.20       30.88      9.02 o 
   4   6   4      112.65       98.88     12.27 o 
   5   6   4       23.57       27.47      3.56 o 
   6   6   4       37.74       54.50      5.46 o 
   7   6   4       58.24       53.41      4.81 o 
   8   6   4       46.50       48.19      4.92 o 
   9   6   4       13.77       22.35      4.77 o 
  10   6   4       19.07        9.43      4.06 o 
 -11   7   4        9.50        8.43      3.85 o 
 -10   7   4       34.99       30.44     10.02 o 
  -9   7   4       35.17       34.29      5.48 o 
  -8   7   4      200.80      227.57     19.04 o 
  -7   7   4       41.82       40.62      8.77 o 
  -6   7   4       11.51        5.76      3.19 o 
  -5   7   4       93.51       84.62      7.61 o 
  -4   7   4      183.73      205.98      8.19 o 
  -3   7   4        2.41        0.43      2.28 o 
  -2   7   4       38.14       53.17      4.98 o 
  -1   7   4       67.00       61.50      5.19 o 
   0   7   4       27.88       26.39      3.95 o 
   1   7   4       56.07       57.90      5.74 o 
   2   7   4        0.93        3.21      2.49 o 
   3   7   4       48.74       41.21      4.51 o 
   4   7   4        8.28        6.51      5.01 o 
   5   7   4      163.29      135.76     14.03 o 
   6   7   4       78.37       82.66     11.52 o 
   7   7   4       76.77       73.14     11.02 o 
  -6   8   4       20.66       11.70      3.97 o 
  -5   8   4        4.95        6.08      6.51 o 
  -4   8   4        2.87        1.03      3.00 o 
  -3   8   4       34.25       32.57      4.56 o 
  -2   8   4      211.37      257.48     18.66 o 
  -1   8   4       13.20       14.30      3.52 o 
   0   8   4      101.31      102.25      7.30 o 
   1   8   4       69.52       80.86     10.79 o 
   2   8   4       45.71       41.72      5.10 o 
 -20   1   5        1.12        0.00      4.51 o 
 -19   1   5        6.97        9.44      3.35 o 
 -18   1   5       57.51       53.10      5.41 o 
 -17   1   5       40.35       39.98      4.42 o 
 -16   1   5       55.96       54.43      4.03 o 
 -15   1   5       11.73       14.64      1.63 o 
 -14   1   5      180.42      180.27      4.02 o 
 -13   1   5       47.81       45.40      2.33 o 
 -12   1   5     1102.04     1104.82      9.73 o 
 -11   1   5      125.07      109.89      3.61 o 
 -10   1   5      660.43      652.13      6.34 o 
  -9   1   5     1539.34     1565.80     12.24 o 
  -8   1   5      394.78      413.38      4.00 o 
  -7   1   5     3112.80     3251.25     19.48 o 
  -6   1   5      591.74      621.29      4.48 o 
  -5   1   5      212.39      210.17      2.28 o 
  -4   1   5       75.10       70.61      1.50 o 
  -3   1   5     2227.90     2299.25     16.20 o 
  -2   1   5       58.48       65.11      1.01 o 
  -1   1   5      142.21      124.48      1.66 o 
   0   1   5       30.49       51.94      1.20 o 
   1   1   5      178.01      195.10      3.12 o 
   2   1   5      339.80      315.14      3.11 o 
   3   1   5      310.98      351.82      3.37 o 
   4   1   5      103.03      104.56      1.86 o 
   5   1   5       63.96       66.41      1.79 o 
   6   1   5      375.14      404.76      5.61 o 
   7   1   5     1952.58     1979.21     15.94 o 
   8   1   5       15.82       14.58      1.79 o 
   9   1   5     1031.69     1037.04     12.12 o 
  10   1   5        4.79        2.93      1.30 o 
  11   1   5       26.18       26.42      3.04 o 
  12   1   5      173.27      159.53      5.97 o 
  13   1   5        1.66        0.69      1.91 o 
  14   1   5      101.73       87.86      5.60 o 
  15   1   5       90.61       88.54      7.79 o 
 -20   2   5      156.31      135.26     14.03 o 
 -19   2   5       56.35       75.65     10.52 o 
 -18   2   5       95.59       92.89      6.98 o 
 -17   2   5      122.33      125.03      7.04 o 
 -16   2   5      258.81      277.06      7.87 o 
 -15   2   5      302.63      336.28     10.07 o 
 -14   2   5      395.56      394.54      7.82 o 
 -13   2   5      354.11      378.70      6.80 o 
 -12   2   5       36.52       38.17      2.16 o 
 -11   2   5      257.70      264.09      4.31 o 
 -10   2   5      186.21      188.11      3.40 o 
  -9   2   5      359.22      338.49      4.88 o 
  -8   2   5     1135.65     1121.64     14.18 o 
  -7   2   5      817.17      882.91      8.29 o 
  -6   2   5     1909.70     1930.95     15.20 o 
  -5   2   5     3449.98     3699.94     25.36 o 
  -4   2   5       37.48       38.65      1.30 o 
  -3   2   5     1577.01     1696.73     12.48 o 
  -2   2   5       45.12       73.29      1.55 o 
  -1   2   5      102.84       94.00      1.68 o 
   0   2   5      946.32     1030.91      7.72 o 
   1   2   5     3120.01     3151.76     20.79 o 
   2   2   5     1307.67     1269.09      9.51 o 
   3   2   5      464.13      422.11      9.44 o 
   4   2   5      720.17      719.92      7.19 o 
   5   2   5      965.29      917.61      9.66 o 
   6   2   5       71.62       78.05      2.45 o 
   7   2   5        0.13        0.12      0.77 o 
   8   2   5        6.30        7.58      1.26 o 
   9   2   5     1659.82     1653.55     22.94 o 
  10   2   5        7.39        5.96      1.88 o 
  11   2   5        1.84       -0.53      1.56 o 
  12   2   5        9.84        4.25      2.12 o 
  13   2   5        6.17        1.39      1.98 o 
  14   2   5      254.10      232.39     10.98 o 
  15   2   5      115.36      105.82     11.77 o 
 -19   3   5      355.08      370.21     20.54 o 
 -18   3   5      387.99      411.29     20.54 o 
 -17   3   5      186.73      213.75     10.02 o 
 -16   3   5       14.45       17.71      2.76 o 
 -15   3   5      210.09      192.62      9.86 o 
 -14   3   5      409.93      414.89     11.14 o 
 -13   3   5      195.64      206.67      5.39 o 
 -12   3   5      251.17      217.89      6.94 o 
 -11   3   5     1424.12     1381.33     32.55 o 
 -10   3   5      222.91      224.50      5.06 o 
  -9   3   5       43.48       46.21      2.54 o 
  -8   3   5      315.40      309.82      6.39 o 
  -7   3   5     2087.38     2029.79     18.31 o 
  -6   3   5       51.16       44.03      1.49 o 
  -5   3   5     1767.83     1884.57     13.99 o 
  -4   3   5       92.44       66.55      2.07 o 
  -3   3   5       20.97       26.81      1.52 o 
  -2   3   5      602.20      691.46      6.74 o 
  -1   3   5      724.03      704.37      6.42 o 
   0   3   5      278.26      193.89      2.37 o 
   1   3   5       11.06       10.09      1.21 o 
   2   3   5     1587.56     1651.75     15.53 o 
   3   3   5      402.68      380.25      7.51 o 
   4   3   5        6.76        8.00      1.45 o 
   5   3   5        2.50       -0.02      1.01 o 
   6   3   5      694.00      680.11     15.66 o 
   7   3   5     5434.06     5231.14     62.41 o 
   8   3   5       76.62       78.02     12.52 o 
   9   3   5       70.20       58.90      5.48 o 
  10   3   5      155.34      164.02     12.77 o 
  11   3   5       59.75       55.55      6.02 o 
  12   3   5       66.40       58.52      6.75 o 
  13   3   5      206.94      198.73      7.11 o 
  14   3   5        0.06       -1.77      4.51 o 
 -18   4   5       94.89       72.14     10.52 o 
 -17   4   5       62.76       69.13     10.02 o 
 -16   4   5      262.24      282.47      8.54 o 
 -15   4   5      733.17      697.04     13.71 o 
 -14   4   5       86.67       96.23      5.18 o 
 -13   4   5      467.39      479.85     11.44 o 
 -12   4   5       26.64       19.87      2.89 o 
 -11   4   5      141.83       99.52      5.48 o 
 -10   4   5      129.38      151.82      5.68 o 
  -9   4   5       96.16       88.90      3.87 o 
  -8   4   5        8.72        9.13      1.38 o 
  -7   4   5        8.80        8.55      1.29 o 
  -6   4   5     1787.43     1770.10     18.64 o 
  -5   4   5     2671.21     2622.79     28.33 o 
  -4   4   5      376.08      370.17      6.17 o 
  -3   4   5     1141.77     1237.33     12.32 o 
  -2   4   5      206.64      198.29      3.78 o 
  -1   4   5      164.97      154.45      3.91 o 
   0   4   5      208.01      207.48      3.90 o 
   1   4   5      228.50      230.18      4.21 o 
   2   4   5       15.89       18.97      1.65 o 
   3   4   5       13.56       16.24      1.74 o 
   4   4   5       14.38        8.97      1.73 o 
   5   4   5       39.70       40.32      3.47 o 
   6   4   5      207.13      194.03      6.35 o 
   7   4   5       68.11       66.34      4.52 o 
   8   4   5      882.91      868.10     19.84 o 
   9   4   5      410.95      368.45     12.57 o 
  10   4   5      165.46      159.53     18.79 o 
  11   4   5      192.86      203.18     12.02 o 
  12   4   5       15.76       14.84      5.01 o 
  13   4   5       63.60       61.41     12.52 o 
 -16   5   5      180.91      232.21     11.15 o 
 -15   5   5        0.16        2.43      2.24 o 
 -14   5   5        2.42        4.01      4.01 o 
 -13   5   5      273.76      260.29      8.67 o 
 -12   5   5       52.18       55.25      4.61 o 
 -11   5   5        1.86        1.95      1.91 o 
 -10   5   5      105.18      103.41      5.77 o 
  -9   5   5       70.30       64.91      4.63 o 
  -8   5   5      114.92      112.66      5.59 o 
  -7   5   5      675.57      664.23     12.76 o 
  -6   5   5      397.22      402.52      6.72 o 
  -5   5   5      529.00      521.82     19.17 o 
  -4   5   5      722.12      686.85     12.90 o 
  -3   5   5       69.15       67.02      4.19 o 
  -2   5   5       30.91       32.63      3.79 o 
  -1   5   5       67.02       69.09      4.52 o 
   0   5   5       87.75       88.53      3.82 o 
   1   5   5      239.79      196.36      4.47 o 
   2   5   5       64.40       67.53      3.44 o 
   3   5   5      148.54      136.25      4.62 o 
   4   5   5       23.16       20.94      2.86 o 
   5   5   5      154.66      137.57      5.88 o 
   6   5   5      145.77      146.69     10.65 o 
   7   5   5      294.74      300.47     20.57 o 
   8   5   5       17.87       14.01      4.01 o 
   9   5   5      139.15      138.17     12.27 o 
  10   5   5        5.25       -0.75      2.83 o 
  11   5   5       69.75       55.64      6.90 o 
  12   5   5       78.21       85.21     26.05 o 
 -14   6   5        8.57        6.37      3.71 o 
 -13   6   5        0.08       -1.89      3.00 o 
 -12   6   5       18.45       15.19      3.34 o 
 -11   6   5      191.70      222.52     10.89 o 
 -10   6   5      123.66      144.99      7.16 o 
  -9   6   5       57.30       51.36      5.67 o 
  -8   6   5        6.47        5.11      2.64 o 
  -7   6   5      166.66      169.88      8.50 o 
  -6   6   5       32.90       23.86      7.26 o 
  -5   6   5        2.06        3.08      2.40 o 
  -4   6   5        3.15       -0.50      2.13 o 
  -3   6   5       66.67       58.22      6.64 o 
  -2   6   5       15.88       20.86      3.02 o 
  -1   6   5        5.79        4.87      2.51 o 
   0   6   5       36.15       22.59      4.38 o 
   1   6   5        2.28        0.03      1.82 o 
   2   6   5       46.55       52.96      6.23 o 
   3   6   5       31.47       19.59      3.32 o 
   4   6   5       28.76       16.88      3.40 o 
   5   6   5      194.95      184.08      7.22 o 
   6   6   5       22.56       22.35      4.91 o 
   7   6   5        2.66        1.10      2.40 o 
   8   6   5       17.26       19.04      4.61 o 
   9   6   5        5.90        5.36      3.49 o 
  10   6   5        0.33       -1.26      3.71 o 
 -11   7   5        8.12        5.74      5.26 o 
 -10   7   5      280.56      267.90     12.22 o 
  -9   7   5      259.15      249.20     11.77 o 
  -8   7   5      104.68      114.30      8.86 o 
  -7   7   5       40.78       41.96     10.77 o 
  -6   7   5        0.01       -1.25      2.48 o 
  -5   7   5      116.80      110.21      8.50 o 
  -4   7   5        1.20        3.21      2.76 o 
  -3   7   5      128.12      100.69      6.64 o 
  -2   7   5        9.48        5.01      2.42 o 
  -1   7   5       75.21       58.99      5.28 o 
   0   7   5      280.33      271.46      9.35 o 
   1   7   5        5.43        5.15      2.69 o 
   2   7   5       12.92       22.95      3.76 o 
   3   7   5       42.74       55.26      8.27 o 
   4   7   5       10.83        7.51      3.90 o 
   5   7   5       63.76       58.87      8.02 o 
   6   7   5       47.21       59.87      7.08 o 
   7   7   5       63.87       60.57      7.26 o 
  -5   8   5      263.49      250.01     12.22 o 
  -4   8   5        5.14        8.82      3.97 o 
  -3   8   5        2.20        5.13      3.71 o 
  -2   8   5       24.84       24.31      4.19 o 
  -1   8   5        7.42        3.07      2.95 o 
   0   8   5        0.22        0.84      2.87 o 
   1   8   5      172.51      165.69      9.16 o 
 -20   0   6      289.96      353.68     18.54 o 
 -19   0   6       87.14       93.68     11.02 o 
 -18   0   6      209.36      225.80      9.13 o 
 -17   0   6       78.74       73.67     10.52 o 
 -16   0   6      420.65      422.69      9.60 o 
 -15   0   6       75.51       68.54      5.10 o 
 -14   0   6       65.94       64.44      4.12 o 
 -13   0   6      729.18      705.88     10.89 o 
 -12   0   6     1859.01     1811.14     21.06 o 
 -11   0   6      259.76      241.69      4.88 o 
 -10   0   6      243.40      264.61      5.71 o 
  -9   0   6      985.99     1052.39     12.00 o 
  -8   0   6      619.93      636.33      8.11 o 
  -7   0   6     2601.68     2568.25     24.20 o 
  -6   0   6      222.85      243.51      4.11 o 
  -5   0   6     5563.48     5493.44     44.55 o 
  -4   0   6      252.21      262.29      3.44 o 
  -3   0   6      873.98      914.24      8.44 o 
  -2   0   6       37.48       39.95      1.80 o 
  -1   0   6     2825.11     3089.30     28.52 o 
   0   0   6     5472.09     5811.39     43.47 o 
   1   0   6      180.03      218.98      4.03 o 
   2   0   6     3263.01     3487.55     31.10 o 
   3   0   6      515.72      526.57     13.67 o 
   4   0   6        0.18       -0.50      0.87 o 
   5   0   6     1788.44     1796.88     54.10 o 
   6   0   6        4.76        5.06      2.25 o 
   7   0   6      293.39      295.44      9.34 o 
   8   0   6      383.61      390.62     10.63 o 
   9   0   6       13.65       10.97      2.64 o 
  10   0   6        0.42        0.00      3.01 o 
  11   0   6      180.71      153.85     17.28 o 
  12   0   6       40.05       43.73      4.96 o 
  13   0   6        3.22        0.94      3.00 o 
  14   0   6       21.21       15.53      6.01 o 
 -20   1   6      230.56      248.48     16.03 o 
 -19   1   6       59.53       54.03      5.63 o 
 -18   1   6      242.10      278.54     10.20 o 
 -17   1   6       82.16       89.43      5.23 o 
 -16   1   6       34.24       35.90      2.67 o 
 -15   1   6      196.36      194.77      7.32 o 
 -14   1   6        4.59        3.08      1.21 o 
 -13   1   6        2.50        0.97      0.93 o 
 -12   1   6      420.66      391.41      5.13 o 
 -11   1   6      188.18      209.87      3.35 o 
 -10   1   6     2366.91     2329.12     18.26 o 
  -9   1   6      431.60      424.69      4.46 o 
  -8   1   6        4.12        4.55      0.64 o 
  -7   1   6      244.17      209.96      2.57 o 
  -6   1   6      581.41      576.79      4.45 o 
  -5   1   6       44.14       43.64      1.20 o 
  -4   1   6      346.37      363.73      3.77 o 
  -3   1   6       64.80       50.68      1.42 o 
  -2   1   6      306.26      363.83      3.43 o 
  -1   1   6      175.39      180.37      2.01 o 
   0   1   6       84.06       89.02      1.60 o 
   1   1   6       20.19       45.62      2.23 o 
   2   1   6      796.86      845.39      7.22 o 
   3   1   6      254.08      258.04      2.73 o 
   4   1   6      463.97      437.76      5.60 o 
   5   1   6        0.26        3.06      0.88 o 
   6   1   6       20.91       23.43      2.89 o 
   7   1   6       29.52       28.05      2.02 o 
   8   1   6      510.78      502.55      8.11 o 
   9   1   6       15.85       19.24      1.85 o 
  10   1   6      683.23      671.55     14.90 o 
  11   1   6      258.84      257.27      7.59 o 
  12   1   6       28.74       27.79      3.46 o 
  13   1   6       33.51       26.39      3.53 o 
  14   1   6       26.06       22.21      4.56 o 
  15   1   6       38.03       46.34      6.38 o 
 -20   2   6       23.38       18.03      6.01 o 
 -19   2   6      113.25      101.19     11.52 o 
 -18   2   6       48.79       45.84      5.28 o 
 -17   2   6       50.97       59.52      4.57 o 
 -16   2   6        4.47        3.35      1.82 o 
 -15   2   6       78.03       64.04      3.66 o 
 -14   2   6       13.39       15.41      1.88 o 
 -13   2   6      177.88      179.94      4.11 o 
 -12   2   6      543.13      529.68      7.34 o 
 -11   2   6      124.71      104.35      3.03 o 
 -10   2   6       32.09       32.05      1.69 o 
  -9   2   6      622.89      682.32      8.27 o 
  -8   2   6        0.61        0.15      0.58 o 
  -7   2   6       78.21       91.27      1.73 o 
  -6   2   6      324.00      352.26      4.03 o 
  -5   2   6      407.91      409.01      4.35 o 
  -4   2   6      247.35      311.37      4.16 o 
  -3   2   6      215.77      253.41      3.45 o 
  -2   2   6      137.86      158.22      2.61 o 
  -1   2   6       12.05       14.51      0.85 o 
   0   2   6      931.58      947.18      8.71 o 
   1   2   6       96.00      102.25      2.34 o 
   2   2   6       76.67       74.73      1.95 o 
   3   2   6      117.78      107.02      2.66 o 
   4   2   6      252.95      242.82      3.80 o 
   5   2   6      402.03      403.25      5.71 o 
   6   2   6      175.34      170.33      4.34 o 
   7   2   6      626.77      590.26      8.28 o 
   8   2   6        7.39        4.63      1.47 o 
   9   2   6       75.55       73.82      4.07 o 
  10   2   6       36.85       31.96      3.09 o 
  11   2   6        0.30        2.00      1.82 o 
  12   2   6       47.37       38.20      5.99 o 
  13   2   6       11.20       11.91      3.16 o 
  14   2   6       10.98        8.90      3.71 o 
 -19   3   6        1.17       -3.01      4.51 o 
 -18   3   6        0.31       -3.51      3.51 o 
 -17   3   6       37.14       27.38      3.31 o 
 -16   3   6        2.98        2.87      1.98 o 
 -15   3   6       21.08       14.53      2.25 o 
 -14   3   6       22.42       25.95      2.46 o 
 -13   3   6        0.01        0.48      1.21 o 
 -12   3   6        2.76        3.59      1.35 o 
 -11   3   6      373.46      389.38      9.25 o 
 -10   3   6      193.06      179.16      4.52 o 
  -9   3   6       67.73       56.16      2.76 o 
  -8   3   6       51.52       46.01      2.15 o 
  -7   3   6      212.43      209.83      3.87 o 
  -6   3   6        0.02        0.56      0.61 o 
  -5   3   6      182.05      219.33      3.10 o 
  -4   3   6       24.91       20.47      1.42 o 
  -3   3   6      754.57      735.18      8.30 o 
  -2   3   6      744.07      757.53      7.77 o 
  -1   3   6        6.64        2.67      0.70 o 
   0   3   6      400.57      357.15      4.34 o 
   1   3   6        0.29        0.15      0.61 o 
   2   3   6      144.18      164.36      3.52 o 
   3   3   6      391.78      395.75      6.53 o 
   4   3   6       13.01       11.91      1.50 o 
   5   3   6        4.34        6.82      1.36 o 
   6   3   6        8.17        6.40      1.87 o 
   7   3   6      940.96      931.00     20.01 o 
   8   3   6      164.75      163.65      7.79 o 
   9   3   6      185.91      186.65      8.86 o 
  10   3   6       11.33        7.72      3.00 o 
  11   3   6      122.62      119.13      8.52 o 
  12   3   6       11.13       12.50      2.96 o 
  13   3   6        0.09        1.20      2.41 o 
  14   3   6        1.34        2.89      3.71 o 
 -18   4   6       14.60        9.52      5.51 o 
 -17   4   6       13.95       14.28      3.90 o 
 -16   4   6       38.89       37.92      3.95 o 
 -15   4   6      164.58      159.85      8.75 o 
 -14   4   6        0.01        0.58      1.42 o 
 -13   4   6        2.01        2.31      1.98 o 
 -12   4   6     1212.73     1245.85     19.95 o 
 -11   4   6      264.08      250.72      7.61 o 
 -10   4   6      153.79      132.42      5.48 o 
  -9   4   6      970.08      987.38     16.38 o 
  -8   4   6      698.64      718.04     10.07 o 
  -7   4   6        5.97        6.38      1.44 o 
  -6   4   6        4.61        4.79      1.19 o 
  -5   4   6     2867.89     2848.72     30.51 o 
  -4   4   6      721.70      723.49      8.64 o 
  -3   4   6       24.60       39.06      2.04 o 
  -2   4   6      133.02      134.71      3.45 o 
  -1   4   6      364.01      378.70      5.55 o 
   0   4   6       64.80       51.60      2.31 o 
   1   4   6      110.90      112.31      2.99 o 
   2   4   6      866.49      859.90     10.30 o 
   3   4   6      265.35      272.67      8.56 o 
   4   4   6       10.01       13.34      2.60 o 
   5   4   6      139.42      146.07      4.88 o 
   6   4   6        8.68        8.02      2.83 o 
   7   4   6      258.46      267.10     18.03 o 
   8   4   6        4.21        3.87      2.64 o 
   9   4   6      719.96      715.15     18.59 o 
  10   4   6        4.94        3.86      3.00 o 
  11   4   6        8.26        6.04      3.49 o 
  12   4   6      275.93      300.66     21.29 o 
 -16   5   6       10.41        9.37      4.06 o 
 -15   5   6       88.73       95.91      5.77 o 
 -14   5   6      397.68      407.36     11.26 o 
 -13   5   6      114.76      122.81      9.55 o 
 -12   5   6        7.33        8.66      2.99 o 
 -11   5   6      113.56      120.69      6.43 o 
 -10   5   6     2229.01     2252.97     30.92 o 
  -9   5   6      524.24      512.34     11.54 o 
  -8   5   6      269.41      256.70      8.90 o 
  -7   5   6      334.70      312.27     13.86 o 
  -6   5   6      163.07      162.58     14.53 o 
  -5   5   6      137.93      124.21      6.55 o 
  -4   5   6     1123.99     1049.14     21.61 o 
  -3   5   6      843.45      858.33     18.59 o 
  -2   5   6        1.77        2.78      1.69 o 
  -1   5   6      327.54      301.70      7.05 o 
   0   5   6      466.73      438.52      8.55 o 
   1   5   6      391.71      359.97      7.68 o 
   2   5   6       74.93       59.73      3.29 o 
   3   5   6      416.89      437.20      8.83 o 
   4   5   6      878.42      874.37     13.59 o 
   5   5   6       20.25       15.63      2.49 o 
   6   5   6        9.49        8.44      2.47 o 
   7   5   6      818.26      815.25     21.54 o 
   8   5   6      500.14      494.78     15.23 o 
   9   5   6       31.57       27.85      4.92 o 
  10   5   6       96.90      113.72      9.03 o 
  11   5   6       94.41      102.05      9.27 o 
 -14   6   6      370.70      394.90     14.51 o 
 -13   6   6      119.65      113.93     10.22 o 
 -12   6   6      593.66      599.27     14.15 o 
 -11   6   6      368.99      393.21     12.15 o 
 -10   6   6       90.66       77.59      9.27 o 
  -9   6   6        2.68        1.00      3.26 o 
  -8   6   6       80.95       73.63     16.03 o 
  -7   6   6      316.17      352.87     12.57 o 
  -6   6   6      134.31      131.45      8.67 o 
  -5   6   6      510.95      516.22     18.54 o 
  -4   6   6      159.44      151.93     11.77 o 
  -3   6   6      217.32      186.30      8.67 o 
  -2   6   6      293.15      290.39      9.06 o 
  -1   6   6       33.74       50.51      4.43 o 
   0   6   6       77.85       74.71      5.19 o 
   1   6   6      650.97      628.86     13.59 o 
   2   6   6     2528.06     2481.40     41.98 o 
   3   6   6      985.57      980.95     15.32 o 
   4   6   6       20.00       14.73      2.62 o 
   5   6   6      302.10      299.27      8.00 o 
   6   6   6       18.02       15.07      2.87 o 
   7   6   6       18.01       12.46      4.06 o 
   8   6   6      369.00      436.50     15.05 o 
   9   6   6       54.16       68.63      7.41 o 
 -11   7   6      175.24      171.48     11.32 o 
 -10   7   6      638.29      725.92     23.04 o 
  -9   7   6      810.84      841.85     22.79 o 
  -8   7   6      177.93      195.90     10.25 o 
  -7   7   6        8.37       15.83      4.26 o 
  -6   7   6       43.82       48.31      5.84 o 
  -5   7   6       38.14       32.64      4.96 o 
  -4   7   6      893.73      936.05     23.03 o 
  -3   7   6      618.31      602.26     30.81 o 
  -2   7   6       99.44      108.54      8.48 o 
  -1   7   6       21.14       13.59      3.22 o 
   0   7   6      257.14      241.14      8.97 o 
   1   7   6      155.28      202.46      8.18 o 
   2   7   6      214.90      219.44     10.61 o 
   3   7   6        0.15        3.26      3.54 o 
   4   7   6       18.11       22.01      4.77 o 
   5   7   6        3.04        2.53      3.71 o 
   6   7   6       62.60       74.00      7.77 o 
  -3   8   6        0.13       -1.03      2.87 o 
  -2   8   6       17.16       22.28      4.69 o 
 -20   1   7      177.49      181.35     15.53 o 
 -19   1   7      411.57      439.09     17.78 o 
 -18   1   7      110.71      111.96      5.75 o 
 -17   1   7      355.39      343.55     10.36 o 
 -16   1   7       77.11       73.85      3.65 o 
 -15   1   7      110.94      105.44      4.33 o 
 -14   1   7       75.33       77.43      3.37 o 
 -13   1   7      984.33      989.86     10.69 o 
 -12   1   7       82.99       92.00      2.80 o 
 -11   1   7      137.15      145.43      2.95 o 
 -10   1   7      487.24      477.70      5.26 o 
  -9   1   7       38.77       55.33      1.56 o 
  -8   1   7      242.99      215.09      2.86 o 
  -7   1   7     3372.64     3643.04     22.60 o 
  -6   1   7      670.32      672.00      6.08 o 
  -5   1   7       82.04       66.34      1.62 o 
  -4   1   7       45.52       55.52      2.07 o 
  -3   1   7     1011.49     1040.04      8.46 o 
  -2   1   7     2527.88     2635.19     18.44 o 
  -1   1   7     1290.85     1330.43     10.52 o 
   0   1   7      387.89      402.69      9.57 o 
   1   1   7      726.46      755.82      6.00 o 
   2   1   7      207.39      198.81      2.61 o 
   3   1   7        6.81        8.79      0.81 o 
   4   1   7      105.93      104.38      2.83 o 
   5   1   7       59.93       68.85      2.66 o 
   6   1   7       47.43       42.14      2.44 o 
   7   1   7      138.27      126.11      4.41 o 
   8   1   7        2.61        2.79      1.20 o 
   9   1   7       85.96       81.84      4.27 o 
  10   1   7       62.18       48.81      4.30 o 
  11   1   7      201.73      193.15      6.90 o 
  12   1   7      133.17      158.10     11.52 o 
  13   1   7        0.54       -1.89      3.00 o 
  14   1   7       44.67       32.54      5.48 o 
 -20   2   7        4.51        1.50      4.51 o 
 -19   2   7       80.33       96.19     11.52 o 
 -18   2   7      107.15      117.63      6.19 o 
 -17   2   7      133.27      140.69      6.15 o 
 -16   2   7       15.22       10.55      2.03 o 
 -15   2   7      258.91      250.70      7.38 o 
 -14   2   7     1396.99     1336.55     15.33 o 
 -13   2   7      445.05      430.33      7.20 o 
 -12   2   7      245.92      232.35      4.62 o 
 -11   2   7      136.66      118.38      2.95 o 
 -10   2   7     1278.08     1256.54     12.04 o 
  -9   2   7     1569.47     1616.56     14.35 o 
  -8   2   7      763.91      760.87      8.32 o 
  -7   2   7        0.35        2.40      0.72 o 
  -6   2   7      611.70      639.97      6.59 o 
  -5   2   7       17.90       21.26      1.16 o 
  -4   2   7     1682.67     1625.65     12.39 o 
  -3   2   7     1763.00     1810.95     13.40 o 
  -2   2   7       30.53       55.56      1.89 o 
  -1   2   7       34.26       27.16      1.23 o 
   0   2   7       11.35       20.78      1.11 o 
   1   2   7        0.01       -0.10      0.61 o 
   2   2   7       38.80       39.22      2.44 o 
   3   2   7      982.43      967.69     10.38 o 
   4   2   7     1423.43     1379.06     14.90 o 
   5   2   7     2320.36     2274.72     28.06 o 
   6   2   7      316.63      315.99      6.03 o 
   7   2   7       39.28       41.15      2.78 o 
   8   2   7       46.31       43.76      3.34 o 
   9   2   7      417.03      395.90      9.11 o 
  10   2   7      335.32      350.99     11.38 o 
  11   2   7      236.21      249.98      9.33 o 
  12   2   7        2.16        0.61      1.97 o 
  13   2   7      198.07      210.09     10.45 o 
  14   2   7       26.40       29.06      5.67 o 
 -19   3   7       97.06      120.73     13.03 o 
 -18   3   7       26.14       23.86      4.61 o 
 -17   3   7      514.54      516.29     12.01 o 
 -16   3   7      579.62      559.27     10.68 o 
 -15   3   7       42.44       31.35      2.91 o 
 -14   3   7       90.40       85.76      4.33 o 
 -13   3   7      159.70      139.61      4.92 o 
 -12   3   7     1342.45     1411.67     17.74 o 
 -11   3   7       31.22       31.37      3.85 o 
 -10   3   7      221.14      204.03      6.88 o 
  -9   3   7     1339.29     1291.01     17.36 o 
  -8   3   7       72.31       78.98      2.75 o 
  -7   3   7        5.54        3.86      0.88 o 
  -6   3   7      826.98      844.40      8.91 o 
  -5   3   7       74.77       51.34      2.50 o 
  -4   3   7      324.64      321.86      5.42 o 
  -3   3   7     1563.93     1544.86     14.48 o 
  -2   3   7     1477.35     1460.73     15.12 o 
  -1   3   7      342.15      354.97      4.86 o 
   0   3   7      317.82      303.05      4.59 o 
   1   3   7      153.22      156.53      4.50 o 
   2   3   7      637.70      632.45     10.10 o 
   3   3   7     1781.42     1773.76     27.19 o 
   4   3   7        1.34        2.54      1.24 o 
   5   3   7     1176.31     1200.55     24.46 o 
   6   3   7      168.22      152.55      8.77 o 
   7   3   7      194.70      176.09      8.15 o 
   8   3   7      128.22      125.43      7.96 o 
   9   3   7      486.55      489.11     14.88 o 
  10   3   7      152.92      156.59     23.29 o 
  11   3   7       53.59       56.68      6.87 o 
  12   3   7       67.72       72.39      6.08 o 
  13   3   7        0.93       -1.09      4.76 o 
 -18   4   7       63.90       53.18      9.02 o 
 -17   4   7       75.32       83.43     11.27 o 
 -16   4   7       73.88       78.71      5.38 o 
 -15   4   7       27.50       27.45      2.89 o 
 -14   4   7      308.19      299.42      7.28 o 
 -13   4   7       53.43       49.03      4.32 o 
 -12   4   7      130.18      109.30      5.97 o 
 -11   4   7      223.85      210.64      7.26 o 
 -10   4   7      439.71      438.77     11.91 o 
  -9   4   7      756.42      733.76     13.48 o 
  -8   4   7      987.41      952.66     13.75 o 
  -7   4   7        6.42        3.92      1.30 o 
  -6   4   7       42.47       36.44      2.16 o 
  -5   4   7       50.75       41.22      2.37 o 
  -4   4   7      687.55      731.83      8.89 o 
  -3   4   7      411.37      442.98      7.26 o 
  -2   4   7      194.38      194.59      4.60 o 
  -1   4   7      106.09       91.61      3.15 o 
   0   4   7       36.66       39.68      2.51 o 
   1   4   7      117.70      129.17      5.25 o 
   2   4   7       31.70       34.00      2.81 o 
   3   4   7     1816.72     1795.21     24.49 o 
   4   4   7      832.46      804.97     14.07 o 
   5   4   7     1115.51     1054.55     21.61 o 
   6   4   7       43.05       41.99     10.27 o 
   7   4   7        0.33       -2.13      2.13 o 
   8   4   7        6.69        2.44      2.64 o 
   9   4   7        5.46        5.66      3.00 o 
  10   4   7      211.97      206.92     10.27 o 
  11   4   7       26.84       16.08      7.01 o 
  12   4   7        0.06       -0.32      3.35 o 
 -16   5   7        5.91        0.75      3.19 o 
 -15   5   7        9.69        9.44      2.33 o 
 -14   5   7       37.54       33.12      7.33 o 
 -13   5   7       12.37       10.02      2.65 o 
 -12   5   7      147.56      147.95      7.01 o 
 -11   5   7        3.59        2.45      2.73 o 
 -10   5   7      189.76      181.92      6.89 o 
  -9   5   7      462.34      449.50     10.76 o 
  -8   5   7      267.21      275.41      8.15 o 
  -7   5   7       16.94       18.82      3.25 o 
  -6   5   7        5.44        4.37      4.51 o 
  -5   5   7       12.49        8.52      2.83 o 
  -4   5   7      187.13      186.66      8.15 o 
  -3   5   7       29.54       18.36      3.51 o 
  -2   5   7        2.86        2.69      1.92 o 
  -1   5   7        8.12        9.31      2.20 o 
   0   5   7        7.53        6.96      1.73 o 
   1   5   7      158.28      148.53      4.99 o 
   2   5   7      135.44      116.70      6.14 o 
   3   5   7       67.68       62.82      4.41 o 
   4   5   7      234.85      233.55      6.63 o 
   5   5   7        2.32        4.03      2.20 o 
   6   5   7        4.52        2.95      3.00 o 
   7   5   7       22.15       17.64      3.90 o 
   8   5   7       29.86       24.60      4.42 o 
   9   5   7        2.97        4.26      3.19 o 
  10   5   7      127.39      149.25     10.45 o 
 -14   6   7        2.36        2.49      2.69 o 
 -13   6   7        0.01       -0.83      2.31 o 
 -12   6   7       21.20       12.83      4.09 o 
 -11   6   7       15.86       16.14      3.16 o 
 -10   6   7       19.16       14.96      3.71 o 
  -9   6   7        1.67        2.61      2.64 o 
  -8   6   7       41.07       31.41      4.61 o 
  -7   6   7       89.62       90.90      7.44 o 
  -6   6   7       55.53       45.53      6.76 o 
  -5   6   7      142.01      145.43     13.78 o 
  -4   6   7       57.51       68.17      6.19 o 
  -3   6   7       29.20       22.75      4.06 o 
  -2   6   7       22.29       20.65      4.76 o 
  -1   6   7       90.50       65.46      8.27 o 
   0   6   7      269.99      260.18      8.90 o 
   1   6   7        9.02       10.27      3.49 o 
   2   6   7       62.27       73.49      5.48 o 
   3   6   7      105.32      123.40      5.88 o 
   4   6   7       13.85       11.02      2.50 o 
   5   6   7       13.13       10.26      2.65 o 
   6   6   7       10.02        6.86      3.35 o 
   7   6   7        0.04       -0.75      3.19 o 
   8   6   7       30.45       30.38      5.48 o 
 -11   7   7       61.24       66.72      7.44 o 
 -10   7   7      192.39      190.08     31.06 o 
  -9   7   7        0.39        1.40      2.64 o 
  -8   7   7      178.60      199.87     10.45 o 
  -7   7   7      124.26      140.86     20.79 o 
  -6   7   7       21.71       16.83      4.21 o 
  -5   7   7      149.16      160.84     11.52 o 
  -4   7   7        8.86        8.13      3.51 o 
  -3   7   7       10.72       18.54      4.51 o 
  -2   7   7      224.43      225.19     10.80 o 
  -1   7   7        5.62        4.69      3.00 o 
   0   7   7       11.00       12.86      3.71 o 
   1   7   7       27.59       46.48      9.52 o 
   2   7   7        2.76        3.51      3.35 o 
   3   7   7        1.16       -2.71      3.51 o 
   4   7   7      119.09      128.51      9.92 o 
   5   7   7       29.42       15.03      6.51 o 
 -20   0   8        8.49        1.00      5.01 o 
 -19   0   8        1.67       -1.00      3.51 o 
 -18   0   8       96.86      105.45     18.29 o 
 -17   0   8      161.11      162.34      7.96 o 
 -16   0   8        2.30        3.30      2.65 o 
 -15   0   8        1.84        3.67      1.74 o 
 -14   0   8     2695.73     2664.82     50.11 o 
 -13   0   8     4380.78     4337.62     44.57 o 
 -12   0   8     1849.85     1807.42     21.26 o 
 -11   0   8      526.30      565.49      9.56 o 
 -10   0   8     2125.52     2141.42     21.77 o 
  -9   0   8      392.05      366.85      5.94 o 
  -8   0   8       29.93       34.53      1.96 o 
  -7   0   8      862.41      786.78     16.20 o 
  -6   0   8       58.00       40.52      1.93 o 
  -5   0   8      361.87      346.46      5.22 o 
  -4   0   8      119.90      109.56      3.52 o 
  -3   0   8     1090.80     1060.14     10.51 o 
  -2   0   8      128.96      204.43      5.04 o 
  -1   0   8      698.84      696.61      9.60 o 
   0   0   8     8551.72     8812.53     72.40 o 
   1   0   8        6.60        5.19      2.94 o 
   2   0   8      139.45      148.27      7.43 o 
   3   0   8      902.92      922.33     18.26 o 
   4   0   8     2062.82     1981.51     33.43 o 
   5   0   8     1997.68     2029.78     29.09 o 
   6   0   8      358.79      382.24     15.03 o 
   7   0   8     1399.37     1278.96     33.06 o 
   8   0   8       41.12       48.99      6.51 o 
   9   0   8       30.34       30.31      4.25 o 
  10   0   8      683.45      676.87     19.54 o 
  11   0   8     1258.38     1271.33     25.68 o 
  12   0   8      241.75      264.25     25.80 o 
 -20   1   8        0.01        1.00      5.01 o 
 -19   1   8      218.29      211.12     11.27 o 
 -18   1   8      118.69      143.51      5.02 o 
 -17   1   8      446.21      455.30      8.38 o 
 -16   1   8      436.30      424.80      8.57 o 
 -15   1   8     1114.94     1080.91     13.56 o 
 -14   1   8      143.49      145.59      5.70 o 
 -13   1   8     1160.29     1106.24     11.66 o 
 -12   1   8      282.60      260.24      4.62 o 
 -11   1   8      593.38      580.70      7.26 o 
 -10   1   8       41.98       40.09      1.98 o 
  -9   1   8      698.04      695.26      7.32 o 
  -8   1   8     2975.15     2930.92     22.12 o 
  -7   1   8       10.43        8.60      0.93 o 
  -6   1   8       10.49       18.04      0.85 o 
  -5   1   8      115.00      112.44      2.23 o 
  -4   1   8        3.27        0.24      0.68 o 
  -3   1   8      159.37      178.08      3.59 o 
  -2   1   8     9314.81     9550.33     64.44 o 
  -1   1   8     8740.00     8968.69     62.40 o 
   0   1   8     1019.98     1060.26     10.13 o 
   1   1   8      517.33      486.87      7.42 o 
   2   1   8      635.77      634.23      9.66 o 
   3   1   8      280.12      270.90      5.92 o 
   4   1   8       44.19       40.36      2.26 o 
   5   1   8      257.07      249.70      5.58 o 
   6   1   8      145.66      155.83      5.00 o 
   7   1   8        1.27        1.15      1.46 o 
   8   1   8        0.97       -1.28      1.36 o 
   9   1   8      463.78      430.74     10.47 o 
  10   1   8        6.84        9.76      3.26 o 
  11   1   8        8.98        3.09      3.00 o 
  12   1   8      638.18      674.80     18.42 o 
  13   1   8       87.34       71.43      7.26 o 
 -20   2   8        2.10        2.00      4.01 o 
 -19   2   8      114.31      127.74     17.03 o 
 -18   2   8       40.23       42.62      4.11 o 
 -17   2   8       68.19       59.81      4.08 o 
 -16   2   8      145.19      146.13      5.27 o 
 -15   2   8      112.39      104.82      7.95 o 
 -14   2   8       19.86       16.06      1.85 o 
 -13   2   8     1367.62     1294.12     16.59 o 
 -12   2   8      144.33      148.61      4.04 o 
 -11   2   8       14.03       14.90      1.38 o 
 -10   2   8      299.57      284.58      4.68 o 
  -9   2   8       81.63       99.54      2.58 o 
  -8   2   8      211.72      208.80      3.91 o 
  -7   2   8     2393.81     2487.75     20.89 o 
  -6   2   8      709.85      719.21      7.35 o 
  -5   2   8       81.92       77.74      2.01 o 
  -4   2   8      679.83      661.89      6.34 o 
  -3   2   8      799.05      807.48      7.22 o 
  -2   2   8      425.06      398.38      4.65 o 
  -1   2   8      344.97      332.02      4.31 o 
   0   2   8       93.27      111.39      2.75 o 
   1   2   8      872.98      862.44      8.61 o 
   2   2   8       79.17       63.25      3.27 o 
   3   2   8        0.09       -0.63      1.24 o 
   4   2   8      265.71      261.38      4.54 o 
   5   2   8      894.19      883.26     14.03 o 
   6   2   8       50.57       46.61      3.32 o 
   7   2   8       38.96       34.88      6.01 o 
   8   2   8        5.78        6.04      1.89 o 
   9   2   8      334.03      297.13     20.53 o 
  10   2   8      224.02      229.79      7.35 o 
  11   2   8      387.70      384.64     12.30 o 
  12   2   8      115.10      123.74      9.21 o 
  13   2   8       19.06       27.86      5.31 o 
 -19   3   8       69.51       99.41      8.32 o 
 -18   3   8        3.77        3.40      3.26 o 
 -17   3   8        0.17        1.00      1.73 o 
 -16   3   8       50.81       44.16      6.36 o 
 -15   3   8        4.84        2.87      1.55 o 
 -14   3   8       12.18       15.51      2.21 o 
 -13   3   8      259.89      236.66      6.17 o 
 -12   3   8        2.47        1.21      1.21 o 
 -11   3   8      248.16      236.07      8.76 o 
 -10   3   8       52.53       54.70      5.35 o 
  -9   3   8      144.44      136.00      3.52 o 
  -8   3   8       11.61       16.09      1.49 o 
  -7   3   8       19.35       18.57      1.53 o 
  -6   3   8      189.12      187.48      3.77 o 
  -5   3   8       52.24       51.43      2.50 o 
  -4   3   8       16.19       12.16      1.47 o 
  -3   3   8       18.88       23.28      1.58 o 
  -2   3   8      105.14      103.69      2.79 o 
  -1   3   8      171.73      164.19      3.82 o 
   0   3   8      101.25      113.61      3.02 o 
   1   3   8      300.90      323.97      9.47 o 
   2   3   8      236.08      254.34      6.09 o 
   3   3   8        1.90       -0.82      1.23 o 
   4   3   8     1148.40     1116.91     23.46 o 
   5   3   8       95.99       87.17      9.02 o 
   6   3   8      221.22      216.42     13.03 o 
   7   3   8       52.47       50.36      5.48 o 
   8   3   8       11.00        4.04      5.76 o 
   9   3   8      209.77      209.89      9.90 o 
  10   3   8      152.02      138.54      9.38 o 
  11   3   8      127.62      129.71      6.25 o 
  12   3   8        0.11        1.25      3.19 o 
 -18   4   8        0.67        1.75      3.19 o 
 -17   4   8       60.88       77.01     10.02 o 
 -16   4   8        4.26        6.20      2.09 o 
 -15   4   8       35.72       40.16      4.92 o 
 -14   4   8       78.64       71.57      4.15 o 
 -13   4   8      334.96      319.66      9.43 o 
 -12   4   8        0.11        0.83      1.82 o 
 -11   4   8      266.46      239.50      7.59 o 
 -10   4   8      577.27      589.41     12.21 o 
  -9   4   8       11.61       12.14      2.28 o 
  -8   4   8      359.10      360.22     10.74 o 
  -7   4   8      177.53      183.39      5.21 o 
  -6   4   8        1.28        1.14      1.01 o 
  -5   4   8       92.96       97.71      3.55 o 
  -4   4   8       62.19       48.07      2.65 o 
  -3   4   8       27.06       28.59      2.79 o 
  -2   4   8        0.31        0.35      1.33 o 
  -1   4   8      140.96      132.78      4.48 o 
   0   4   8       74.83       73.69      3.85 o 
   1   4   8       13.60       12.13      2.49 o 
   2   4   8      212.38      208.26     10.27 o 
   3   4   8       86.34       84.05      6.19 o 
   4   4   8      148.31      125.24     11.02 o 
   5   4   8       16.16       12.77      3.19 o 
   6   4   8        2.00        3.51      2.40 o 
   7   4   8       67.69       71.97     10.52 o 
   8   4   8        8.47        8.97      5.51 o 
   9   4   8       63.28       51.45      6.19 o 
  10   4   8       11.50        6.76      3.54 o 
  11   4   8       12.59       13.25      4.42 o 
 -16   5   8      131.76      150.52      8.28 o 
 -15   5   8      354.35      370.50     16.36 o 
 -14   5   8        8.57        3.08      2.57 o 
 -13   5   8        0.11       -0.18      1.91 o 
 -12   5   8      110.18      106.17      6.40 o 
 -11   5   8      222.46      238.39     12.50 o 
 -10   5   8      107.36      130.98      9.03 o 
  -9   5   8       58.64       62.94      4.70 o 
  -8   5   8      597.07      624.68     12.76 o 
  -7   5   8        0.23       -0.46      1.92 o 
  -6   5   8       74.25       68.35      9.52 o 
  -5   5   8      105.16      102.70      7.08 o 
  -4   5   8       36.07       32.44      4.51 o 
  -3   5   8      312.04      289.82     10.25 o 
  -2   5   8      215.09      207.11      6.73 o 
  -1   5   8      494.15      527.62     11.48 o 
   0   5   8       11.18       12.72      2.49 o 
   1   5   8      472.36      469.68     22.04 o 
   2   5   8      339.59      356.62     11.51 o 
   3   5   8        5.50        7.01      2.31 o 
   4   5   8        0.46        2.32      2.17 o 
   5   5   8        0.12        2.00      2.83 o 
   6   5   8       42.07       45.83      8.27 o 
   7   5   8       27.64       21.72      4.42 o 
   8   5   8       42.91       40.93      5.76 o 
   9   5   8      118.70      132.12     10.77 o 
 -14   6   8       45.40       45.17      7.10 o 
 -13   6   8      129.09      132.24     11.81 o 
 -12   6   8      101.30       97.12      6.75 o 
 -11   6   8      332.06      344.16     13.09 o 
 -10   6   8      137.41      138.42      9.54 o 
  -9   6   8      191.80      180.41      9.19 o 
  -8   6   8        0.00        2.25      2.48 o 
  -7   6   8      107.35      106.42      8.77 o 
  -6   6   8       66.44       64.17      7.51 o 
  -5   6   8       54.67       48.67      5.48 o 
  -4   6   8       78.16       70.99      6.55 o 
  -3   6   8      258.42      280.98     26.05 o 
  -2   6   8       36.05       48.79      7.51 o 
  -1   6   8       13.71        8.74      3.13 o 
   0   6   8      188.28      193.87     13.03 o 
   1   6   8       15.84       23.00      4.33 o 
   2   6   8       57.95       61.92      5.71 o 
   3   6   8       35.07       32.81      3.55 o 
   4   6   8       14.77       10.26      3.40 o 
   5   6   8      144.66      136.40     12.02 o 
   6   6   8        1.59        3.51      3.19 o 
   7   6   8      273.46      310.34     22.29 o 
 -10   7   8       65.65       72.70      7.79 o 
  -9   7   8       36.94       32.80      5.28 o 
  -8   7   8       26.22       17.13      9.52 o 
  -7   7   8       86.78       89.53      8.12 o 
  -6   7   8       22.50       15.21      3.85 o 
  -5   7   8        0.51       -1.00      2.83 o 
  -4   7   8       23.38       32.03      5.13 o 
  -3   7   8      154.57      142.68      9.90 o 
  -2   7   8       84.09       86.38      7.96 o 
  -1   7   8      249.12      285.55     17.53 o 
   0   7   8       19.20       19.54      6.51 o 
   1   7   8       31.09       37.07      8.02 o 
   2   7   8        1.49        0.00      5.01 o 
   3   7   8       31.68       58.11      9.52 o 
 -20   1   9        0.06        4.51      4.51 o 
 -19   1   9       14.06        9.06      2.18 o 
 -18   1   9       53.88       47.57      3.32 o 
 -17   1   9      209.28      215.61      5.75 o 
 -16   1   9       85.99       94.66      4.31 o 
 -15   1   9      258.46      252.62      7.80 o 
 -14   1   9       44.00       45.84      3.58 o 
 -13   1   9      134.46      135.28      3.50 o 
 -12   1   9      993.36     1015.45     10.91 o 
 -11   1   9        5.64        3.08      1.11 o 
 -10   1   9        0.10        0.04      0.79 o 
  -9   1   9       28.40       36.28      1.75 o 
  -8   1   9      421.78      427.54      5.68 o 
  -7   1   9      630.04      632.52      6.81 o 
  -6   1   9      294.56      297.95      3.91 o 
  -5   1   9       11.23       10.58      1.41 o 
  -4   1   9      978.92      994.36      9.01 o 
  -3   1   9      114.54      105.17      1.98 o 
  -2   1   9       36.34       35.44      1.42 o 
  -1   1   9        1.28        1.58      0.65 o 
   0   1   9      687.07      627.73      8.30 o 
   1   1   9        0.53        1.42      1.11 o 
   2   1   9       50.23       49.74      3.94 o 
   3   1   9        0.26        1.11      1.14 o 
   4   1   9        0.08       -1.28      1.28 o 
   5   1   9       18.15       24.55      3.35 o 
   6   1   9      285.85      268.49     13.78 o 
   7   1   9      183.90      212.47      8.48 o 
   8   1   9        6.18        4.01      2.48 o 
   9   1   9      128.29      113.70      8.27 o 
  10   1   9       21.04       19.02      4.06 o 
  11   1   9       90.45       85.37      7.61 o 
  12   1   9       46.46       42.54      5.84 o 
 -20   2   9      403.00      453.87     22.54 o 
 -19   2   9      245.67      262.83     13.28 o 
 -18   2   9        0.64        0.11      1.81 o 
 -17   2   9        0.80        1.08      1.61 o 
 -16   2   9       10.82       13.78      3.32 o 
 -15   2   9      773.73      762.45     11.00 o 
 -14   2   9      343.47      323.20      7.61 o 
 -13   2   9       56.31       59.88      3.13 o 
 -12   2   9      279.30      261.31      5.52 o 
 -11   2   9      277.45      283.02      5.19 o 
 -10   2   9       58.73       70.06      2.56 o 
  -9   2   9      231.01      209.92      3.97 o 
  -8   2   9      551.95      504.45      7.16 o 
  -7   2   9        5.01        3.99      1.00 o 
  -6   2   9     1946.34     1985.65     18.52 o 
  -5   2   9      533.20      513.05      6.39 o 
  -4   2   9       21.64       23.62      1.37 o 
  -3   2   9       15.07       15.29      1.16 o 
  -2   2   9      451.51      428.59      5.41 o 
  -1   2   9       11.30       23.28      1.90 o 
   0   2   9     1805.35     1807.01     15.34 o 
   1   2   9        9.16       13.23      1.00 o 
   2   2   9      501.73      485.04      8.63 o 
   3   2   9       20.22       25.79      1.83 o 
   4   2   9      425.48      449.53      6.87 o 
   5   2   9      753.31      759.31     13.03 o 
   6   2   9      995.54      964.71     18.17 o 
   7   2   9        0.46        0.80      1.67 o 
   8   2   9      395.37      378.78      9.46 o 
   9   2   9      183.39      197.97      7.70 o 
  10   2   9       84.60       91.72      5.58 o 
  11   2   9        1.85       -2.30      4.51 o 
  12   2   9       57.97       63.64      6.90 o 
 -19   3   9        0.22       -2.28      2.28 o 
 -18   3   9      198.52      233.30     12.36 o 
 -17   3   9     1306.73     1365.80     19.33 o 
 -16   3   9      219.50      206.04      6.37 o 
 -15   3   9       50.99       48.19      3.62 o 
 -14   3   9      827.32      873.44     13.57 o 
 -13   3   9        3.85        6.30      1.65 o 
 -12   3   9      649.21      591.10     10.18 o 
 -11   3   9       70.22       58.67      3.51 o 
 -10   3   9      181.04      166.46      5.10 o 
  -9   3   9      208.65      224.42      6.29 o 
  -8   3   9      519.57      491.72      7.24 o 
  -7   3   9     2189.91     2256.84     21.06 o 
  -6   3   9      375.84      387.39      6.02 o 
  -5   3   9      221.33      217.74      4.19 o 
  -4   3   9      109.44      108.15      3.66 o 
  -3   3   9      109.78      105.98      3.28 o 
  -2   3   9       83.07       81.62      3.25 o 
  -1   3   9      119.60      113.64      3.47 o 
   0   3   9     1946.24     1879.78     24.44 o 
   1   3   9      173.71      162.48      5.82 o 
   2   3   9     2091.65     2028.47     27.98 o 
   3   3   9       30.23       44.08      6.51 o 
   4   3   9      225.51      220.93     13.03 o 
   5   3   9      548.03      531.02     20.54 o 
   6   3   9      482.83      522.51     21.04 o 
   7   3   9     1148.88     1146.18     24.62 o 
   8   3   9      107.22      117.57      8.50 o 
   9   3   9       14.97       22.94      8.77 o 
  10   3   9      120.52      122.41      9.19 o 
  11   3   9       29.85       24.73      4.77 o 
 -18   4   9        1.19        0.00      3.19 o 
 -17   4   9       27.62       38.48      6.35 o 
 -16   4   9      125.62      122.67      7.23 o 
 -15   4   9      942.51      926.04     14.91 o 
 -14   4   9       72.10       73.93      4.33 o 
 -13   4   9       19.53       17.73      3.08 o 
 -12   4   9      156.78      178.97      7.88 o 
 -11   4   9        0.03        0.12      1.53 o 
 -10   4   9       42.97       42.82      3.74 o 
  -9   4   9      100.51       97.28      5.48 o 
  -8   4   9        8.09        5.01      1.82 o 
  -7   4   9        7.10       11.56      1.65 o 
  -6   4   9     2128.34     2065.46     21.10 o 
  -5   4   9      965.08      979.11     13.54 o 
  -4   4   9      289.30      279.75      7.51 o 
  -3   4   9      443.63      451.31      9.83 o 
  -2   4   9      676.12      656.66     12.24 o 
  -1   4   9       34.54       42.03      3.45 o 
   0   4   9      524.53      515.67     13.28 o 
   1   4   9      239.28      238.04      8.86 o 
   2   4   9       96.80       97.40      6.73 o 
   3   4   9       44.76       37.07      6.51 o 
   4   4   9       43.95       36.07      7.01 o 
   5   4   9      135.07      151.79     11.52 o 
   6   4   9       85.37       76.00     16.28 o 
   7   4   9       14.75       11.02      3.54 o 
   8   4   9      647.08      640.67     18.24 o 
   9   4   9        0.30        2.33      3.01 o 
  10   4   9       69.67       53.26      9.02 o 
 -16   5   9      196.50      220.74     11.06 o 
 -15   5   9       13.91        4.54      2.79 o 
 -14   5   9       61.77       59.67      6.51 o 
 -13   5   9      104.72      100.72      8.39 o 
 -12   5   9        0.39       -0.74      1.91 o 
 -11   5   9       38.88       39.65      4.03 o 
 -10   5   9      235.81      243.63      8.89 o 
  -9   5   9       40.76       43.71      4.03 o 
  -8   5   9        0.34        3.23      1.88 o 
  -7   5   9        2.81        1.12      2.28 o 
  -6   5   9        2.97        0.75      2.13 o 
  -5   5   9      126.71      132.04      8.32 o 
  -4   5   9      523.56      503.44     16.78 o 
  -3   5   9       12.97        7.71      2.06 o 
  -2   5   9       67.83       54.86      4.32 o 
  -1   5   9      151.69      142.34      5.78 o 
   0   5   9      405.54      378.66     11.86 o 
   1   5   9       51.20       50.12     10.77 o 
   2   5   9        1.26        0.50      2.48 o 
   3   5   9        9.09       15.03      5.51 o 
   4   5   9       59.57       61.82      6.19 o 
   5   5   9       89.92       91.80     13.53 o 
   6   5   9      264.12      297.68     12.04 o 
   7   5   9      147.53      137.89     16.03 o 
   8   5   9        2.05        4.51      3.54 o 
 -14   6   9        4.12        4.41      4.39 o 
 -13   6   9        0.29       -2.12      2.12 o 
 -12   6   9       23.30       11.52      3.85 o 
 -11   6   9       23.34       28.28      4.77 o 
 -10   6   9      111.52      136.27     12.77 o 
  -9   6   9       68.69       57.14     10.02 o 
  -8   6   9       37.20       33.53      5.13 o 
  -7   6   9       14.22       10.77      3.54 o 
  -6   6   9      116.36      111.27      8.15 o 
  -5   6   9       32.27       23.52      4.42 o 
  -4   6   9       31.05       31.31      6.01 o 
  -3   6   9       46.50       40.75      5.28 o 
  -2   6   9       61.01       72.24      6.70 o 
  -1   6   9       42.44       27.55      6.51 o 
   0   6   9       34.06       35.57      7.01 o 
   1   6   9        0.71       -1.50      2.48 o 
   2   6   9       61.77       70.43      6.45 o 
   3   6   9        1.43       -2.11      2.11 o 
   4   6   9        0.64        1.87      3.35 o 
   5   6   9       24.35       29.71     11.02 o 
   6   6   9      125.02      158.89     10.80 o 
 -10   7   9       29.88       30.54      5.84 o 
  -9   7   9        0.02       -2.00      2.83 o 
  -8   7   9      258.26      267.70     22.04 o 
  -7   7   9      143.78      142.77     14.03 o 
  -6   7   9        1.87        0.65      3.00 o 
  -5   7   9       19.84       17.68      5.51 o 
  -4   7   9        3.95        2.42      3.00 o 
  -3   7   9        9.56        8.54      3.71 o 
  -2   7   9       11.66       27.05      7.51 o 
  -1   7   9        4.03        3.51      4.51 o 
   0   7   9      230.74      231.95     16.03 o 
   1   7   9        8.24        5.51      5.01 o 
   2   7   9       24.99       20.04      6.51 o 
 -20   0  10      566.86      584.98     25.80 o 
 -19   0  10      695.42      711.63     18.77 o 
 -18   0  10      204.10      228.79     20.29 o 
 -17   0  10       25.92       29.21      4.56 o 
 -16   0  10        0.34        0.89      2.28 o 
 -15   0  10      257.42      242.48     13.78 o 
 -14   0  10      118.22      124.64      7.06 o 
 -13   0  10       27.48       19.99      3.35 o 
 -12   0  10     1255.40     1268.42     16.58 o 
 -11   0  10      205.80      212.41      6.36 o 
 -10   0  10       54.63       56.22      3.85 o 
  -9   0  10        6.09        3.97      1.21 o 
  -8   0  10      424.22      446.73      7.52 o 
  -7   0  10     1444.52     1390.65     19.99 o 
  -6   0  10      587.46      549.80     10.36 o 
  -5   0  10     3178.80     3185.45     38.86 o 
  -4   0  10      262.84      233.83      6.14 o 
  -3   0  10      108.53      102.83      3.93 o 
  -2   0  10       30.77       24.83      2.64 o 
  -1   0  10       36.91       23.84      2.28 o 
   0   0  10      195.67      202.06      7.41 o 
   1   0  10      162.64      170.45      6.90 o 
   2   0  10     1016.49     1016.51     26.30 o 
   3   0  10       22.25       39.58      5.51 o 
   4   0  10       52.34       31.56      5.51 o 
   5   0  10       41.46       52.60      7.01 o 
   6   0  10      313.74      268.52     13.53 o 
   7   0  10       89.46       73.14      8.52 o 
   8   0  10       35.70       42.58      7.51 o 
   9   0  10      174.36      164.32     19.04 o 
  10   0  10        0.45       -0.88      3.01 o 
  11   0  10      149.13      139.27     13.03 o 
 -20   1  10       98.45      112.36     11.02 o 
 -19   1  10       27.50       29.95      3.49 o 
 -18   1  10        0.31       -0.70      1.47 o 
 -17   1  10       18.29       18.96      2.36 o 
 -16   1  10      292.74      281.42      9.68 o 
 -15   1  10       58.80       63.49      3.45 o 
 -14   1  10       68.50       75.73      3.71 o 
 -13   1  10      602.77      601.78      8.06 o 
 -12   1  10       83.17       81.20      3.08 o 
 -11   1  10      101.57      108.33      3.09 o 
 -10   1  10      566.41      556.99      7.16 o 
  -9   1  10      155.49      132.62      3.16 o 
  -8   1  10      344.23      354.52      4.92 o 
  -7   1  10      930.91      908.16      8.93 o 
  -6   1  10      181.08      167.78      3.12 o 
  -5   1  10        6.66        4.83      0.79 o 
  -4   1  10       23.00       20.58      1.37 o 
  -3   1  10       83.79       83.78      2.18 o 
  -2   1  10       14.51       26.58      1.50 o 
  -1   1  10      122.81      133.50      3.15 o 
   0   1  10       15.96       16.63      1.62 o 
   1   1  10      328.53      321.94      6.86 o 
   2   1  10      433.29      422.33      8.29 o 
   3   1  10      134.14      126.89      9.02 o 
   4   1  10      792.19      732.30     27.30 o 
   5   1  10       52.10       35.24      9.02 o 
   6   1  10        0.52        0.75      2.13 o 
   7   1  10      144.07      154.44      7.61 o 
   8   1  10       72.09       70.91      6.38 o 
   9   1  10        1.15       -1.54      2.64 o 
  10   1  10      197.25      219.31     15.78 o 
  11   1  10      115.52      119.51     20.54 o 
 -20   2  10       11.56       12.18      4.06 o 
 -19   2  10       86.98      106.08      6.84 o 
 -18   2  10      358.51      369.32     11.02 o 
 -17   2  10       74.97       60.81      4.17 o 
 -16   2  10       85.35       77.40      4.01 o 
 -15   2  10      189.30      193.54      5.44 o 
 -14   2  10      179.55      176.44      5.22 o 
 -13   2  10       33.77       41.09      2.75 o 
 -12   2  10        2.03        1.38      1.13 o 
 -11   2  10      462.92      449.95      8.97 o 
 -10   2  10       31.02       28.77      2.20 o 
  -9   2  10      173.33      191.03      3.89 o 
  -8   2  10        6.02        5.14      1.17 o 
  -7   2  10        9.08        6.98      1.15 o 
  -6   2  10      191.69      196.69      4.15 o 
  -5   2  10       43.50       51.92      2.33 o 
  -4   2  10        3.93        8.55      1.10 o 
  -3   2  10       51.19       55.15      2.38 o 
  -2   2  10      241.24      253.73      4.75 o 
  -1   2  10        0.48        1.06      0.86 o 
   0   2  10     1118.09     1130.48     13.89 o 
   1   2  10      397.94      381.41      7.37 o 
   2   2  10       44.72       42.44      2.74 o 
   3   2  10       68.65       73.10      3.77 o 
   4   2  10        0.26       -0.06      1.75 o 
   5   2  10      223.25      225.16      7.41 o 
   6   2  10        4.92        5.37      2.40 o 
   7   2  10       24.47       21.74      3.24 o 
   8   2  10        0.20        0.10      3.26 o 
   9   2  10      101.43      110.56     10.27 o 
  10   2  10       49.76       46.55      8.02 o 
  11   2  10        6.25       10.89      4.06 o 
 -19   3  10       10.64        5.34      2.98 o 
 -18   3  10        6.17        7.77      2.86 o 
 -17   3  10      303.09      289.05      7.83 o 
 -16   3  10       24.99       22.19      2.72 o 
 -15   3  10      147.57      130.30      5.46 o 
 -14   3  10       56.30       52.57      3.60 o 
 -13   3  10       10.02        5.77      1.68 o 
 -12   3  10       53.88       52.72      3.06 o 
 -11   3  10      157.01      151.12      4.28 o 
 -10   3  10      146.09      137.59      4.67 o 
  -9   3  10       65.31       73.77      3.96 o 
  -8   3  10       70.50       64.73      3.63 o 
  -7   3  10       10.86        8.92      1.40 o 
  -6   3  10       14.07       19.49      2.01 o 
  -5   3  10       14.85       11.93      2.02 o 
  -4   3  10       11.34       11.40      1.34 o 
  -3   3  10      269.27      269.52      4.71 o 
  -2   3  10        0.49        0.20      1.01 o 
  -1   3  10       96.59       99.91      4.76 o 
   0   3  10      632.81      622.67     12.35 o 
   1   3  10        1.39        0.59      1.92 o 
   2   3  10      104.89       93.18      9.52 o 
   3   3  10        0.66       -1.00      3.01 o 
   4   3  10        0.01       -1.50      3.01 o 
   5   3  10       73.21       73.14      9.02 o 
   6   3  10       44.19       35.57      7.01 o 
   7   3  10       99.87      112.92      8.32 o 
   8   3  10      260.46      237.17     14.78 o 
   9   3  10       51.89       57.89      6.73 o 
  10   3  10       38.01       44.31      9.27 o 
 -18   4  10       41.65       42.83      9.15 o 
 -17   4  10       28.22       29.27      4.12 o 
 -16   4  10        1.12        0.82      2.20 o 
 -15   4  10      132.10      128.27      7.89 o 
 -14   4  10        0.58       -1.14      1.35 o 
 -13   4  10        1.52        1.85      1.41 o 
 -12   4  10      205.25      233.74      8.00 o 
 -11   4  10      222.39      231.95      8.50 o 
 -10   4  10      312.74      308.82      8.87 o 
  -9   4  10      176.90      180.82      6.84 o 
  -8   4  10      104.87      122.27      5.89 o 
  -7   4  10        0.15        0.85      1.40 o 
  -6   4  10      354.61      359.85      6.60 o 
  -5   4  10      954.87      974.54     13.73 o 
  -4   4  10      599.00      585.33     11.66 o 
  -3   4  10      343.12      342.52      8.57 o 
  -2   4  10      654.86      675.57     17.42 o 
  -1   4  10      156.56      147.66      7.08 o 
   0   4  10       82.51       76.35     11.77 o 
   1   4  10      143.43      143.27      8.77 o 
   2   4  10      383.92      381.74     17.03 o 
   3   4  10      113.36      121.73     11.52 o 
   4   4  10       27.85       15.03      5.01 o 
   5   4  10        0.03        1.00      4.01 o 
   6   4  10      135.30      145.09      9.54 o 
   7   4  10       39.80       34.77      8.27 o 
   8   4  10       23.41       25.81      4.92 o 
   9   4  10       28.63       30.31      5.31 o 
 -16   5  10      197.63      205.44      8.67 o 
 -15   5  10       17.27       14.07      4.14 o 
 -14   5  10      376.13      401.07     11.55 o 
 -13   5  10      310.91      313.91     14.48 o 
 -12   5  10      130.04      111.92      6.65 o 
 -11   5  10      184.74      196.37      8.27 o 
 -10   5  10      844.90      826.23     17.15 o 
  -9   5  10      856.20      871.57     16.42 o 
  -8   5  10      187.24      173.10     10.52 o 
  -7   5  10      390.81      359.75     12.22 o 
  -6   5  10      370.97      378.92     12.40 o 
  -5   5  10        0.43       -0.04      2.04 o 
  -4   5  10      520.22      491.75     29.81 o 
  -3   5  10       22.58       24.66      3.16 o 
  -2   5  10       25.01       18.59      4.26 o 
  -1   5  10        2.96       -0.93      2.40 o 
   0   5  10      264.19      246.85     15.03 o 
   1   5  10      680.54      647.54     17.00 o 
   2   5  10      390.50      369.21     18.03 o 
   3   5  10      134.41      149.79     13.53 o 
   4   5  10      555.30      592.66     17.00 o 
   5   5  10        3.92        0.75      3.19 o 
   6   5  10      225.62      232.39     11.15 o 
   7   5  10      320.54      318.59     13.28 o 
 -13   6  10        0.81        1.53      3.00 o 
 -12   6  10      882.05      888.63     23.20 o 
 -11   6  10      518.47      528.11     17.18 o 
 -10   6  10      167.43      186.69      9.74 o 
  -9   6  10        0.09       -2.28      2.28 o 
  -8   6  10       39.24       46.33      5.84 o 
  -7   6  10       77.47       79.00      7.26 o 
  -6   6  10        0.07       -2.48      2.48 o 
  -5   6  10      810.49      767.34     22.54 o 
  -4   6  10      324.78      349.29     12.74 o 
  -3   6  10       46.16       49.60      5.67 o 
  -2   6  10      100.84       90.67     11.02 o 
  -1   6  10      206.85      233.95     15.03 o 
   0   6  10        8.57        0.50      4.01 o 
   1   6  10      296.57      324.78     12.40 o 
   2   6  10      887.59      913.71     17.83 o 
   3   6  10      129.32      113.83      8.86 o 
   4   6  10       30.30       24.18      4.92 o 
  -8   7  10        0.15        0.88      3.00 o 
  -7   7  10      125.04      141.61     10.25 o 
  -6   7  10       10.43        1.50      3.19 o 
  -5   7  10      268.85      270.05     12.38 o 
  -4   7  10      103.70      105.44      9.52 o 
  -3   7  10      182.29      193.37     14.53 o 
  -2   7  10       62.48       91.18     12.02 o 
  -1   7  10      108.40      134.26     14.03 o 
   0   7  10      205.77      167.32     15.53 o 
 -20   1  11       87.17       98.82      5.87 o 
 -19   1  11      289.91      311.77      8.58 o 
 -18   1  11       42.21       40.67      4.05 o 
 -17   1  11      194.68      199.40      5.60 o 
 -16   1  11      249.47      261.24      6.28 o 
 -15   1  11      271.15      272.02      6.66 o 
 -14   1  11      621.25      643.69      9.90 o 
 -13   1  11       17.96       19.89      2.39 o 
 -12   1  11        1.37        0.45      1.06 o 
 -11   1  11      285.36      288.37      5.07 o 
 -10   1  11        1.40        2.06      1.11 o 
  -9   1  11      121.32       99.81      2.76 o 
  -8   1  11       67.27       80.37      2.75 o 
  -7   1  11      365.45      373.21      5.46 o 
  -6   1  11       74.95       66.41      2.39 o 
  -5   1  11      468.62      454.92      6.04 o 
  -4   1  11     1023.84     1031.01     14.97 o 
  -3   1  11       41.66       34.56      2.05 o 
  -2   1  11      286.19      277.39      5.77 o 
  -1   1  11      339.45      339.48      6.38 o 
   0   1  11       31.08       24.77      2.76 o 
   1   1  11      193.20      206.43      9.81 o 
   2   1  11      621.38      636.31     20.04 o 
   3   1  11        6.50        4.24      2.28 o 
   4   1  11       65.67       67.98      7.51 o 
   5   1  11       33.32       25.20     10.02 o 
   6   1  11       28.78       28.07      4.01 o 
   7   1  11        4.26        5.86      3.00 o 
   8   1  11        2.08        3.51      4.01 o 
   9   1  11      181.63      214.11     10.27 o 
  10   1  11        7.16       -0.11      3.35 o 
 -20   2  11      126.80      116.26      7.48 o 
 -19   2  11      240.33      228.74      8.77 o 
 -18   2  11       31.71       39.88      5.13 o 
 -17   2  11      355.75      374.16      8.95 o 
 -16   2  11        0.96        2.09      1.50 o 
 -15   2  11      165.35      156.16      6.78 o 
 -14   2  11       38.34       37.11      3.02 o 
 -13   2  11      353.99      338.53      6.80 o 
 -12   2  11       11.73        7.63      1.50 o 
 -11   2  11      809.82      788.99     10.83 o 
 -10   2  11       95.88      102.28      3.89 o 
  -9   2  11      167.60      177.82      4.33 o 
  -8   2  11      341.76      354.49      5.90 o 
  -7   2  11      258.93      264.61      4.59 o 
  -6   2  11       14.28        5.06      1.15 o 
  -5   2  11       11.18        9.80      1.34 o 
  -4   2  11      606.99      607.41      8.08 o 
  -3   2  11     4887.88     4894.21     38.15 o 
  -2   2  11       31.91       39.24      2.54 o 
  -1   2  11       22.66       17.49      1.86 o 
   0   2  11       14.11       13.53      2.00 o 
   1   2  11       56.50       62.84      4.28 o 
   2   2  11       75.24       70.94      5.41 o 
   3   2  11       97.71       98.19      9.52 o 
   4   2  11       50.25       77.65      9.02 o 
   5   2  11       87.86       86.67     10.02 o 
   6   2  11      206.04      238.96     14.53 o 
   7   2  11       48.22       46.59      8.02 o 
   8   2  11       63.94       71.85      6.90 o 
   9   2  11       21.70       17.53      4.25 o 
  10   2  11      180.35      209.76     10.80 o 
 -19   3  11       76.16       74.51      6.26 o 
 -18   3  11       83.98       70.95      5.85 o 
 -17   3  11      446.04      415.93     10.88 o 
 -16   3  11        1.04        1.41      1.78 o 
 -15   3  11     1383.03     1339.08     18.89 o 
 -14   3  11      100.74       98.47      4.67 o 
 -13   3  11        0.13       -1.08      1.34 o 
 -12   3  11      655.04      667.52     10.11 o 
 -11   3  11        2.82        2.07      1.32 o 
 -10   3  11      421.45      450.97      8.92 o 
  -9   3  11      854.75      841.16     12.88 o 
  -8   3  11       16.57       15.06      2.12 o 
  -7   3  11       34.68       32.09      2.74 o 
  -6   3  11      449.16      442.24      9.29 o 
  -5   3  11      938.49      935.82     11.12 o 
  -4   3  11       25.31       29.55      2.06 o 
  -3   3  11      927.11      938.64     10.93 o 
  -2   3  11      205.91      196.76      4.63 o 
  -1   3  11      799.19      804.87     17.35 o 
   0   3  11      142.24      134.03      6.70 o 
   1   3  11        2.44        3.51      3.51 o 
   2   3  11      392.28      354.68     16.53 o 
   3   3  11        0.43       -2.00      3.51 o 
   4   3  11      394.80      415.30     19.04 o 
   5   3  11      346.06      341.16     17.53 o 
   6   3  11        0.24        3.01      3.51 o 
   7   3  11        1.06       -2.04      2.64 o 
   8   3  11      492.87      476.99     25.80 o 
   9   3  11      396.92      342.24     24.30 o 
 -17   4  11      388.12      433.35     12.34 o 
 -16   4  11        0.08        0.30      2.17 o 
 -15   4  11       11.71       11.63      2.39 o 
 -14   4  11       22.55       17.03      2.48 o 
 -13   4  11      137.24      133.59      5.51 o 
 -12   4  11      141.51      129.07     12.79 o 
 -11   4  11      344.12      332.56      9.54 o 
 -10   4  11      162.26      155.57     11.15 o 
  -9   4  11        1.07        1.38      1.69 o 
  -8   4  11      209.46      199.09      6.72 o 
  -7   4  11        1.12        1.62      1.50 o 
  -6   4  11       86.96       69.00      4.00 o 
  -5   4  11        2.56        3.88      1.91 o 
  -4   4  11       58.20       64.57      4.61 o 
  -3   4  11     1345.92     1367.79     20.71 o 
  -2   4  11       57.17       60.39      5.48 o 
  -1   4  11      258.29      251.32      9.56 o 
   0   4  11       39.78       43.45      5.01 o 
   1   4  11       50.50       53.10      7.51 o 
   2   4  11      401.25      377.23     18.03 o 
   3   4  11      860.55      896.73     30.06 o 
   4   4  11       88.69       93.68     11.02 o 
   5   4  11       95.24       67.63      9.52 o 
   6   4  11       48.73       41.89      5.84 o 
   7   4  11        3.24       -0.47      3.00 o 
   8   4  11        1.24        2.00      3.54 o 
 -16   5  11        4.10        4.17      3.13 o 
 -15   5  11       19.01       10.70      3.05 o 
 -14   5  11      214.54      210.52      8.58 o 
 -13   5  11        1.06        1.36      2.28 o 
 -12   5  11       84.29       96.51      6.43 o 
 -11   5  11        0.08       -1.00      2.02 o 
 -10   5  11      163.07      180.75      7.22 o 
  -9   5  11      680.52      676.36     27.05 o 
  -8   5  11        1.52        1.50      2.40 o 
  -7   5  11       31.12       24.74      4.21 o 
  -6   5  11       56.28       50.10      5.67 o 
  -5   5  11      130.49      130.04     13.53 o 
  -4   5  11        1.35        1.37      1.98 o 
  -3   5  11       15.46       10.81      4.01 o 
  -2   5  11       14.24        6.79      3.76 o 
  -1   5  11        0.20       -0.50      2.48 o 
   0   5  11       74.08       72.64      6.73 o 
   1   5  11       72.09       69.13      9.52 o 
   2   5  11       26.02       23.04      6.51 o 
   3   5  11       27.62       15.53      5.51 o 
   4   5  11        3.79        8.02      5.51 o 
   5   5  11       84.81       99.35      8.50 o 
   6   5  11       56.09       42.73      8.02 o 
 -13   6  11       74.27       87.26      8.32 o 
 -12   6  11        0.02        2.58      4.26 o 
 -11   6  11       43.85       43.80      6.19 o 
 -10   6  11        6.23        5.09      3.35 o 
  -9   6  11       41.03       38.79      5.48 o 
  -8   6  11       63.98       60.06      7.26 o 
  -7   6  11       52.26       60.69      7.01 o 
  -6   6  11        0.37       -0.50      3.51 o 
  -5   6  11      107.62       84.96      7.61 o 
  -4   6  11       14.79       15.62      4.06 o 
  -3   6  11       17.73       14.03      5.51 o 
  -2   6  11        0.72       -1.50      4.01 o 
  -1   6  11        4.36        0.50      4.01 o 
   0   6  11       81.43       84.81      7.41 o 
   1   6  11      143.47      157.94      9.52 o 
   2   6  11        0.06        1.98      3.35 o 
   3   6  11      168.60      201.31     10.45 o 
  -6   7  11       29.90       21.54      7.01 o 
  -5   7  11      337.79      382.90     23.80 o 
  -4   7  11       35.34       45.09      9.52 o 
 -20   0  12       69.42       60.70      6.90 o 
 -19   0  12       96.57       90.51      7.79 o 
 -18   0  12       60.36       52.64      6.02 o 
 -17   0  12      605.08      585.16     16.64 o 
 -16   0  12       17.31       15.72      3.76 o 
 -15   0  12      289.29      294.98     20.54 o 
 -14   0  12     1289.19     1331.37     26.03 o 
 -13   0  12     2952.74     2909.71     45.51 o 
 -12   0  12      458.18      419.64     12.22 o 
 -11   0  12       91.85       90.79      5.10 o 
 -10   0  12     3415.63     3336.21     42.61 o 
  -9   0  12      456.15      428.18      9.99 o 
  -8   0  12       50.79       46.82      5.38 o 
  -7   0  12        2.19        2.94      1.62 o 
  -6   0  12        7.29        3.71      1.69 o 
  -5   0  12      323.30      307.74      7.77 o 
  -4   0  12       39.53       42.08      3.27 o 
  -3   0  12     1123.49     1137.04     29.01 o 
  -2   0  12     1138.72     1174.26     31.06 o 
  -1   0  12        0.09        2.00      2.50 o 
   0   0  12     1106.56     1075.57     29.56 o 
   1   0  12      452.64      410.79     16.53 o 
   2   0  12      894.62      834.61     26.05 o 
   3   0  12       90.46      105.20     10.02 o 
   4   0  12     1014.39     1026.48     30.56 o 
   5   0  12      318.37      365.70     17.03 o 
   6   0  12      103.16       75.65      9.52 o 
   7   0  12      289.25      304.59     16.53 o 
   8   0  12      137.76      141.27     13.03 o 
   9   0  12       25.72       24.53      4.77 o 
 -20   1  12       44.07       43.20      4.66 o 
 -19   1  12       33.46       28.38      4.34 o 
 -18   1  12       39.62       41.71      3.88 o 
 -17   1  12      139.54      145.90      6.68 o 
 -16   1  12       60.41       58.19      4.18 o 
 -15   1  12     1211.49     1209.79     17.65 o 
 -14   1  12       27.04       26.35      2.40 o 
 -13   1  12       39.11       36.49      2.75 o 
 -12   1  12      239.83      226.67      5.42 o 
 -11   1  12       77.36       77.88      3.53 o 
 -10   1  12       36.39       28.82      2.22 o 
  -9   1  12      185.52      183.67      4.55 o 
  -8   1  12     1573.25     1546.56     17.47 o 
  -7   1  12      458.46      407.77      7.29 o 
  -6   1  12        2.31        3.19      1.27 o 
  -5   1  12      184.72      176.69      4.54 o 
  -4   1  12       47.89       40.05      2.55 o 
  -3   1  12       58.26       61.13      4.66 o 
  -2   1  12     3820.10     3824.80     39.96 o 
  -1   1  12     1886.53     1964.04     27.50 o 
   0   1  12       14.16       26.29      3.49 o 
   1   1  12        5.54       13.30      3.00 o 
   2   1  12      404.93      416.99     12.03 o 
   3   1  12      645.34      649.31     15.93 o 
   4   1  12      119.17      107.93      7.26 o 
   5   1  12        0.09        0.50      2.48 o 
   6   1  12       77.65       73.02      6.76 o 
   7   1  12       15.51       18.03      6.01 o 
   8   1  12        0.30        2.00      4.51 o 
   9   1  12      100.16      103.70     12.02 o 
 -19   2  12      739.86      771.39     16.97 o 
 -18   2  12       22.45       14.60      2.74 o 
 -17   2  12        4.97        2.38      1.74 o 
 -16   2  12      355.12      358.85      7.66 o 
 -15   2  12      173.99      159.41      6.44 o 
 -14   2  12      220.79      216.77      7.88 o 
 -13   2  12      379.50      373.75     11.12 o 
 -12   2  12        7.75        4.20      1.68 o 
 -11   2  12       11.54       10.92      1.65 o 
 -10   2  12      291.16      265.93      5.39 o 
  -9   2  12       66.65       77.78      3.16 o 
  -8   2  12        5.51        4.41      1.15 o 
  -7   2  12      345.45      346.41      5.95 o 
  -6   2  12        3.32        3.69      1.27 o 
  -5   2  12      123.76      121.01      3.68 o 
  -4   2  12     1017.44     1013.44     15.26 o 
  -3   2  12      199.02      200.80      5.30 o 
  -2   2  12      556.21      528.77     10.59 o 
  -1   2  12       17.56       13.13      5.01 o 
   0   2  12      349.16      335.26     10.41 o 
   1   2  12       87.79       98.27      6.76 o 
   2   2  12        0.35        2.00      2.28 o 
   3   2  12       75.43       85.66      9.52 o 
   4   2  12      477.22      510.98     21.04 o 
   5   2  12      166.12      157.30     12.02 o 
   6   2  12       59.49       63.62      9.02 o 
   7   2  12       35.34       33.06      7.01 o 
   8   2  12        3.46        4.11      3.35 o 
   9   2  12       79.85       87.59      8.27 o 
 -18   3  12        0.00        0.96      2.49 o 
 -17   3  12        8.37        5.85      2.57 o 
 -16   3  12       11.17       12.55      2.56 o 
 -15   3  12       35.20       28.09      4.34 o 
 -14   3  12        0.11       -0.35      1.40 o 
 -13   3  12       30.53       30.64      2.64 o 
 -12   3  12       71.19       61.41      3.40 o 
 -11   3  12        4.59        3.37      1.36 o 
 -10   3  12       75.46       74.30      3.67 o 
  -9   3  12      214.61      234.01      6.96 o 
  -8   3  12      374.52      380.00      8.53 o 
  -7   3  12       93.80      108.63      5.13 o 
  -6   3  12       37.79       36.32      3.62 o 
  -5   3  12      269.08      258.43      6.43 o 
  -4   3  12       80.08       81.20      3.78 o 
  -3   3  12       93.76       89.32      5.01 o 
  -2   3  12       77.96       77.41      4.61 o 
  -1   3  12       18.98       12.84      3.19 o 
   0   3  12        0.08       -2.50      2.50 o 
   1   3  12      179.90      175.84     11.52 o 
   2   3  12       79.19       70.64      9.02 o 
   3   3  12      168.28      181.85     12.52 o 
   4   3  12      169.59      152.79     13.53 o 
   5   3  12       14.20        3.01      4.51 o 
   6   3  12       48.21       47.59      8.52 o 
   7   3  12       18.59       14.99      4.42 o 
   8   3  12       29.08       21.02      7.01 o 
 -17   4  12      168.13      168.66      8.97 o 
 -16   4  12       66.87       79.37      7.37 o 
 -15   4  12       26.84       15.91      3.75 o 
 -14   4  12        1.19        0.92      1.78 o 
 -13   4  12      113.54      112.40      5.33 o 
 -12   4  12      132.54      126.11      5.42 o 
 -11   4  12        1.22        0.45      1.82 o 
 -10   4  12      134.15      124.64      6.72 o 
  -9   4  12      221.23      220.44     11.28 o 
  -8   4  12      324.47      327.04      8.24 o 
  -7   4  12        8.97        6.33      1.87 o 
  -6   4  12      316.59      325.60      7.67 o 
  -5   4  12       45.64       50.95      4.22 o 
  -4   4  12        8.48        7.86      3.70 o 
  -3   4  12       50.18       51.76      5.48 o 
  -2   4  12       51.53       64.33     10.27 o 
  -1   4  12       38.17       41.40      4.96 o 
   0   4  12      369.94      361.70     17.53 o 
   1   4  12       53.31       47.09      7.51 o 
   2   4  12      108.13       92.18     10.52 o 
   3   4  12       28.61       16.03      5.51 o 
   4   4  12        1.64        1.50      4.51 o 
   5   4  12       35.00       40.08      8.52 o 
   6   4  12        0.44        4.48      3.35 o 
 -15   5  12      157.64      160.96      8.85 o 
 -14   5  12       51.01       51.98      6.94 o 
 -13   5  12        4.56        5.37      2.57 o 
 -12   5  12       75.98       90.74      6.35 o 
 -11   5  12      198.09      214.93      9.92 o 
 -10   5  12      106.93      116.67      6.93 o 
  -9   5  12       25.63       12.64      3.71 o 
  -8   5  12      138.60      134.81      9.21 o 
  -7   5  12      111.21      113.19      9.52 o 
  -6   5  12       79.96       73.19      6.70 o 
  -5   5  12       83.30       79.54      7.94 o 
  -4   5  12       39.51       54.69     10.77 o 
  -3   5  12      233.35      239.03      9.92 o 
  -2   5  12      225.60      219.38      9.77 o 
  -1   5  12       86.40       86.85      7.44 o 
   0   5  12       11.14        2.50      4.51 o 
   1   5  12        4.48       16.03      6.01 o 
   2   5  12       27.31       24.55      7.51 o 
   3   5  12       50.53       44.59      8.52 o 
   4   5  12        0.81       -2.50      4.51 o 
 -12   6  12        5.77        2.56      3.13 o 
 -11   6  12       26.14       21.67     10.52 o 
 -10   6  12      379.84      366.92     14.34 o 
  -9   6  12       76.66       79.03     11.77 o 
  -8   6  12       22.33       25.75      4.92 o 
  -7   6  12       22.80       25.93      4.92 o 
  -6   6  12       11.90       17.03      4.25 o 
  -5   6  12       14.89       14.03      3.90 o 
  -4   6  12        4.26        3.51      4.01 o 
  -3   6  12       86.34       73.14     10.02 o 
  -2   6  12      270.10      276.03     17.03 o 
  -1   6  12        2.30        2.00      4.51 o 
   0   6  12      110.82       96.69     12.02 o 
   1   6  12      235.86      278.04     17.03 o 
 -20   1  13        0.95       -1.93      1.93 o 
 -19   1  13        0.75       -0.62      2.12 o 
 -18   1  13        4.91        4.26      2.12 o 
 -17   1  13       65.98       60.11      4.44 o 
 -16   1  13       54.60       60.39      4.36 o 
 -15   1  13       59.85       57.71      4.19 o 
 -14   1  13      288.65      302.22      7.82 o 
 -13   1  13        1.92        0.80      1.65 o 
 -12   1  13       55.63       54.03      3.69 o 
 -11   1  13        6.10        5.99      1.68 o 
 -10   1  13       22.86       23.97      2.75 o 
  -9   1  13       92.63       89.42      4.43 o 
  -8   1  13       61.73       66.17      3.81 o 
  -7   1  13      450.83      461.03      8.53 o 
  -6   1  13      748.65      724.52     10.42 o 
  -5   1  13      186.44      195.48      5.42 o 
  -4   1  13       49.56       45.28      2.85 o 
  -3   1  13      543.85      516.26     10.68 o 
  -2   1  13      217.51      222.43      8.67 o 
  -1   1  13       35.53       35.73      9.77 o 
   0   1  13      154.59      134.70      6.70 o 
   1   1  13        1.85        1.25      2.13 o 
   2   1  13        7.81       10.23      3.00 o 
   3   1  13       15.25       25.59      6.51 o 
   4   1  13       77.75       77.43      6.70 o 
   5   1  13       27.18       16.54      3.90 o 
   6   1  13       13.76        9.02      5.01 o 
   7   1  13       79.61       73.64     10.02 o 
   8   1  13       13.83       21.04      7.01 o 
 -19   2  13      142.59      156.66     10.63 o 
 -18   2  13      342.30      343.01     10.80 o 
 -17   2  13       27.47       23.93      2.65 o 
 -16   2  13      171.68      179.24      7.02 o 
 -15   2  13      181.44      183.23      8.25 o 
 -14   2  13        4.88        5.86      1.61 o 
 -13   2  13      165.67      176.34      5.15 o 
 -12   2  13      295.95      281.79      6.36 o 
 -11   2  13       79.61       80.99      3.84 o 
 -10   2  13       77.12       80.26      3.62 o 
  -9   2  13      808.69      782.05     11.27 o 
  -8   2  13     1020.89     1019.65     12.91 o 
  -7   2  13      532.52      537.47      8.47 o 
  -6   2  13       87.30       90.19      4.51 o 
  -5   2  13       57.11       61.51      3.68 o 
  -4   2  13      148.33      142.10      4.80 o 
  -3   2  13        4.09        0.53      1.62 o 
  -2   2  13        1.97        2.43      2.28 o 
  -1   2  13      235.58      223.35     10.52 o 
   0   2  13      185.20      191.40      8.12 o 
   1   2  13      127.62      130.39      7.21 o 
   2   2  13       36.61       26.55      6.01 o 
   3   2  13       77.37       88.67     10.52 o 
   4   2  13      123.32      102.70     11.02 o 
   5   2  13     1027.19     1070.56     34.57 o 
   6   2  13      447.03      458.88     21.54 o 
   7   2  13        0.04       -3.51      3.51 o 
 -18   3  13       46.14       55.97      5.59 o 
 -17   3  13      222.41      224.52      8.77 o 
 -16   3  13       19.29       17.55      2.81 o 
 -15   3  13      184.08      191.35      6.58 o 
 -14   3  13      230.04      231.88      6.87 o 
 -13   3  13        5.92        3.74      1.78 o 
 -12   3  13        0.38       -1.20      1.20 o 
 -11   3  13      101.32       97.34      4.23 o 
 -10   3  13       21.75       26.25      2.37 o 
  -9   3  13       22.15       24.61      2.29 o 
  -8   3  13      152.12      153.17      5.31 o 
  -7   3  13     1169.12     1215.32     19.96 o 
  -6   3  13     1818.95     1834.81     22.35 o 
  -5   3  13      161.79      160.35      5.30 o 
  -4   3  13      320.61      329.16      8.76 o 
  -3   3  13      112.71      120.85      5.82 o 
  -2   3  13      100.32      103.56      7.26 o 
  -1   3  13      191.39      173.83     12.02 o 
   0   3  13      113.37      130.75     12.02 o 
   1   3  13       63.57       72.14      9.02 o 
   2   3  13       35.06       28.55      6.51 o 
   3   3  13      108.19      127.75     12.52 o 
   4   3  13        0.08        4.01      4.51 o 
   5   3  13       86.16       96.69     12.02 o 
   6   3  13       95.23       91.68     11.52 o 
 -17   4  13        5.73       14.37      4.42 o 
 -16   4  13      231.91      226.03     10.49 o 
 -15   4  13      476.49      477.76     13.30 o 
 -14   4  13        5.10        5.51      2.12 o 
 -13   4  13      105.82      109.99      8.16 o 
 -12   4  13       91.65       89.36      5.51 o 
 -11   4  13        0.34       -1.87      1.91 o 
 -10   4  13      141.25      137.43      7.18 o 
  -9   4  13      139.53      146.12      5.60 o 
  -8   4  13       73.88       79.32      4.57 o 
  -7   4  13      234.41      231.31      6.62 o 
  -6   4  13      734.98      745.24     14.85 o 
  -5   4  13       33.10       30.04      3.52 o 
  -4   4  13      311.75      305.76     11.15 o 
  -3   4  13      207.85      189.29      8.86 o 
  -2   4  13      248.30      268.73     10.45 o 
  -1   4  13      157.21      154.30     13.53 o 
   0   4  13        2.36        2.50      4.01 o 
   1   4  13        3.39        5.01      4.51 o 
   2   4  13       20.32       16.03      6.01 o 
   3   4  13       14.52       13.53      6.01 o 
   4   4  13      100.48      100.69     12.02 o 
   5   4  13      489.16      502.97     24.05 o 
 -14   5  13      230.93      217.79      9.14 o 
 -13   5  13        0.05       -0.17      2.31 o 
 -12   5  13      170.57      161.20      8.02 o 
 -11   5  13       63.32       58.08      6.13 o 
 -10   5  13       16.48       24.49      4.77 o 
  -9   5  13       11.60       22.29      5.26 o 
  -8   5  13       44.53       31.66      4.92 o 
  -7   5  13        8.94        3.51      8.52 o 
  -6   5  13      169.20      170.88      8.86 o 
  -5   5  13      111.52       92.97      7.41 o 
  -4   5  13       90.68      106.95      7.96 o 
  -3   5  13        4.86        0.71      3.00 o 
  -2   5  13       50.07       39.12      9.52 o 
  -1   5  13       21.47       23.04      6.51 o 
   0   5  13      329.01      351.68     18.54 o 
   1   5  13       30.03       35.07      8.02 o 
   2   5  13       15.63       13.53      6.01 o 
   3   5  13        2.82        3.51      5.51 o 
 -10   6  13       10.97        9.54      4.06 o 
  -9   6  13        1.73        2.81      3.71 o 
  -8   6  13       10.44        7.56      5.01 o 
  -7   6  13       17.55       12.52      4.25 o 
  -6   6  13      126.92      151.55     10.27 o 
  -5   6  13        1.66        4.51      5.01 o 
  -4   6  13       23.50        8.52      6.01 o 
  -3   6  13       38.64       33.06      8.02 o 
  -2   6  13        0.01       10.52      5.51 o 
  -1   6  13       25.45       35.57      8.52 o 
 -19   0  14       30.74       32.06      5.67 o 
 -18   0  14      814.08      788.88     20.72 o 
 -17   0  14       17.25       21.15      4.21 o 
 -16   0  14      355.48      354.92     12.74 o 
 -15   0  14        0.30       -1.73      1.92 o 
 -14   0  14       60.40       52.92     14.78 o 
 -13   0  14       54.46       46.87      6.76 o 
 -12   0  14        2.93        5.05      2.76 o 
 -11   0  14      274.76      271.44     10.09 o 
 -10   0  14      433.68      439.35     12.75 o 
  -9   0  14      263.15      265.60      9.74 o 
  -8   0  14      409.11      391.90     11.69 o 
  -7   0  14     1343.98     1308.12     31.81 o 
  -6   0  14       52.73       46.37      8.52 o 
  -5   0  14      900.62      868.81     21.29 o 
  -4   0  14        4.94        6.51      3.51 o 
  -3   0  14      241.39      207.40     12.02 o 
  -2   0  14      224.60      189.87     12.02 o 
  -1   0  14      127.77      136.26     10.02 o 
   0   0  14      209.59      237.46     13.53 o 
   1   0  14       77.84       80.15      9.02 o 
   2   0  14      181.65      221.93     13.53 o 
   3   0  14      181.72      153.30     11.52 o 
   4   0  14       10.87       16.53      5.51 o 
   5   0  14       30.95       31.56      7.01 o 
   6   0  14        0.14        1.50      5.01 o 
   7   0  14      269.42      368.71     19.04 o 
 -19   1  14       21.42       29.06      4.77 o 
 -18   1  14        7.88        5.10      2.27 o 
 -17   1  14        2.06        1.05      1.93 o 
 -16   1  14       20.28       21.08      2.94 o 
 -15   1  14        6.87        5.37      1.99 o 
 -14   1  14       41.11       35.76      3.47 o 
 -13   1  14      964.81      948.68     15.15 o 
 -12   1  14       32.71       35.54      4.48 o 
 -11   1  14        0.01        3.01      1.61 o 
 -10   1  14       30.29       27.43      2.87 o 
  -9   1  14       56.99       55.25      3.82 o 
  -8   1  14      434.42      440.64      8.95 o 
  -7   1  14      261.41      259.26      6.03 o 
  -6   1  14       15.22       11.90      1.98 o 
  -5   1  14      275.59      267.59      6.61 o 
  -4   1  14       34.36       22.83      2.79 o 
  -3   1  14       66.59       60.36      5.48 o 
  -2   1  14       60.70       72.64      5.99 o 
  -1   1  14       21.20       27.82      4.25 o 
   0   1  14       25.18       20.21      3.71 o 
   1   1  14      390.72      411.31     12.93 o 
   2   1  14       15.81       18.16      3.90 o 
   3   1  14        0.02       -3.22      3.26 o 
   4   1  14      206.32      213.76     15.28 o 
   5   1  14        1.80        1.50      4.51 o 
   6   1  14       68.17       68.13     10.02 o 
   7   1  14      180.78      218.92     15.53 o 
 -18   2  14        6.06        5.48      2.43 o 
 -17   2  14        2.37        2.69      2.07 o 
 -16   2  14       22.49       26.25      3.96 o 
 -15   2  14        3.20        3.51      2.17 o 
 -14   2  14       25.17       30.61      3.16 o 
 -13   2  14      318.56      309.87      8.01 o 
 -12   2  14       11.94       12.71      2.37 o 
 -11   2  14      284.10      284.12     12.80 o 
 -10   2  14      134.56      127.08      5.68 o 
  -9   2  14        1.78       -0.65      1.50 o 
  -8   2  14       12.40       16.41      2.33 o 
  -7   2  14       18.82       20.66      2.49 o 
  -6   2  14      150.37      150.34      5.13 o 
  -5   2  14      104.71      107.80      4.88 o 
  -4   2  14      412.49      402.53     12.57 o 
  -3   2  14        3.18       -0.39      2.28 o 
  -2   2  14       17.77       24.19      5.76 o 
  -1   2  14       51.48       48.44      5.28 o 
   0   2  14       68.74       58.75      5.67 o 
   1   2  14        0.05       -2.81      4.01 o 
   2   2  14       56.08       51.10      8.02 o 
   3   2  14       65.00       68.13      9.52 o 
   4   2  14        2.92       -1.00      3.51 o 
   5   2  14      251.29      307.59     18.03 o 
   6   2  14        0.76        1.00      5.01 o 
 -17   3  14       68.72       64.50      5.77 o 
 -16   3  14       19.79       12.86      2.56 o 
 -15   3  14       12.14       16.79      2.65 o 
 -14   3  14       18.64       11.94      2.51 o 
 -13   3  14        0.07        1.08      1.50 o 
 -12   3  14        5.02        3.01      1.65 o 
 -11   3  14      279.53      277.92      6.58 o 
 -10   3  14      222.16      211.61      5.60 o 
  -9   3  14        0.06        2.75      1.47 o 
  -8   3  14        8.88        5.86      1.72 o 
  -7   3  14        6.30        6.35      1.55 o 
  -6   3  14      132.96      139.77      5.44 o 
  -5   3  14       10.64       10.70      2.57 o 
  -4   3  14      101.12      104.77      5.88 o 
  -3   3  14       81.50       91.51      7.06 o 
  -2   3  14        0.15       -3.01      3.01 o 
  -1   3  14        9.53        2.00      3.51 o 
   0   3  14       76.39       76.65     10.02 o 
   1   3  14        2.36        5.51      4.51 o 
   2   3  14        0.05        0.00      4.51 o 
   3   3  14       18.56       14.03      5.51 o 
   4   3  14       36.38       43.08      8.02 o 
   5   3  14        5.02        0.50      5.01 o 
 -16   4  14       10.95        9.30      2.98 o 
 -15   4  14       16.54       21.10      3.66 o 
 -14   4  14       16.59       13.95      3.22 o 
 -13   4  14        1.08        1.07      1.76 o 
 -12   4  14      182.50      192.64     11.35 o 
 -11   4  14       42.55       43.26      3.76 o 
 -10   4  14       96.47       85.50      4.93 o 
  -9   4  14       32.61       36.97      6.00 o 
  -8   4  14      215.94      225.38      6.82 o 
  -7   4  14      206.40      204.96      7.90 o 
  -6   4  14        0.44        1.68      2.17 o 
  -5   4  14     1092.66     1083.84     42.58 o 
  -4   4  14        1.28        3.26      2.83 o 
  -3   4  14       47.18       45.14      5.31 o 
  -2   4  14       51.52       45.09      8.02 o 
  -1   4  14      341.76      334.64     17.53 o 
   0   4  14       64.73       57.61      9.02 o 
   1   4  14       41.02       49.60      9.02 o 
   2   4  14      179.91      187.36     14.03 o 
   3   4  14       34.79       48.09      9.02 o 
 -13   5  14      222.07      233.86      9.90 o 
 -12   5  14       24.90       21.97      3.74 o 
 -11   5  14      194.70      189.95     10.96 o 
 -10   5  14      282.18      276.98     12.22 o 
  -9   5  14       72.93       86.54      7.79 o 
  -8   5  14      243.41      231.15     10.80 o 
  -7   5  14      348.98      357.59     13.11 o 
  -6   5  14      393.31      422.64     14.16 o 
  -5   5  14      140.14      126.55      9.03 o 
  -4   5  14        0.06        0.06      3.00 o 
  -3   5  14      171.76      220.57     13.78 o 
  -2   5  14       11.83        8.52      5.51 o 
  -1   5  14       29.18       25.05      7.01 o 
   0   5  14      113.13       98.19     11.52 o 
   1   5  14      395.64      411.79     21.54 o 
 -19   1  15      213.72      228.24     11.34 o 
 -18   1  15        0.80        0.45      1.98 o 
 -17   1  15      111.82      122.20      6.37 o 
 -16   1  15      251.34      243.36      7.64 o 
 -15   1  15      270.46      266.84      7.83 o 
 -14   1  15      221.34      210.75      6.88 o 
 -13   1  15       39.46       30.52      3.33 o 
 -12   1  15      280.88      280.30      9.54 o 
 -11   1  15      333.04      321.91      8.08 o 
 -10   1  15      158.43      157.89      5.70 o 
  -9   1  15      126.34      138.59      5.44 o 
  -8   1  15       64.57       76.61      4.38 o 
  -7   1  15      262.76      270.78      7.07 o 
  -6   1  15        9.39        5.62      1.81 o 
  -5   1  15       19.39       24.35      4.91 o 
  -4   1  15        4.02        4.11      2.64 o 
  -3   1  15       45.81       38.07      8.77 o 
  -2   1  15        0.74        2.50      2.48 o 
  -1   1  15       89.66       75.67      6.55 o 
   0   1  15        0.06        2.20      2.64 o 
   1   1  15       89.72       85.62      7.26 o 
   2   1  15      270.41      278.97     11.15 o 
   3   1  15        7.27        4.75      3.35 o 
   4   1  15       77.24       85.12      7.61 o 
   5   1  15       15.74       16.53      6.01 o 
 -18   2  15      106.55      127.76      6.76 o 
 -17   2  15      236.28      226.66      8.03 o 
 -16   2  15       57.12       62.92      4.68 o 
 -15   2  15       66.25       54.64      4.38 o 
 -14   2  15       87.06       84.45      5.19 o 
 -13   2  15       22.24       18.74      3.17 o 
 -12   2  15       29.36       25.28      3.09 o 
 -11   2  15        0.29        5.77      3.69 o 
 -10   2  15      231.57      260.48      7.31 o 
  -9   2  15        0.09       -1.11      1.56 o 
  -8   2  15      371.08      397.55      8.88 o 
  -7   2  15      111.52      113.38      7.52 o 
  -6   2  15      258.49      259.45      6.88 o 
  -5   2  15      391.31      386.01     10.10 o 
  -4   2  15      469.48      441.85     20.54 o 
  -3   2  15     1266.58     1235.34     29.56 o 
  -2   2  15      158.53      176.50     11.02 o 
  -1   2  15        0.06       -1.00      2.48 o 
   0   2  15      232.05      285.06     13.53 o 
   1   2  15       25.35       21.04      6.01 o 
   2   2  15        4.45        4.51      4.51 o 
   3   2  15        6.06        2.00      4.01 o 
   4   2  15        2.71        5.51      5.01 o 
 -17   3  15        7.08        0.98      2.49 o 
 -16   3  15      181.17      184.80      8.54 o 
 -15   3  15      424.67      415.78     10.18 o 
 -14   3  15      264.22      264.21      7.53 o 
 -13   3  15        2.21        2.98      1.73 o 
 -12   3  15     1076.67     1120.64     15.22 o 
 -11   3  15        6.29        4.54      1.93 o 
 -10   3  15      525.07      529.06     10.81 o 
  -9   3  15      121.74      123.58      5.94 o 
  -8   3  15       96.28      104.82      5.38 o 
  -7   3  15       59.91       59.89      4.17 o 
  -6   3  15      161.34      164.03      9.28 o 
  -5   3  15      517.18      558.88     12.52 o 
  -4   3  15      467.70      457.37     13.61 o 
  -3   3  15        5.36        2.50      4.01 o 
  -2   3  15       39.02       51.10      8.52 o 
  -1   3  15       26.82        5.01      4.51 o 
   0   3  15        3.45        5.51      5.01 o 
   1   3  15        0.18        1.50      4.01 o 
   2   3  15      479.63      499.96     23.04 o 
   3   3  15       14.38       10.02      5.51 o 
 -15   4  15       73.89       68.55      6.07 o 
 -14   4  15       85.67       80.72      9.55 o 
 -13   4  15       41.83       48.68      5.01 o 
 -12   4  15       49.63       46.87      4.08 o 
 -11   4  15       65.08       67.36      4.08 o 
 -10   4  15      303.60      294.41      7.13 o 
  -9   4  15      375.99      377.93      7.98 o 
  -8   4  15      159.18      173.63      6.25 o 
  -7   4  15       12.29       13.32      3.05 o 
  -6   4  15        4.35        3.48      3.00 o 
  -5   4  15        5.71        5.88      3.35 o 
  -4   4  15       47.66       48.39      5.84 o 
  -3   4  15      134.09      151.29     14.03 o 
  -2   4  15       12.59       10.02      5.51 o 
  -1   4  15        0.35       -0.50      3.51 o 
   0   4  15      223.59      236.96     15.53 o 
   1   4  15       18.13       16.53      6.51 o 
 -12   5  15       51.22       55.37      6.73 o 
 -11   5  15       39.92       51.22      7.76 o 
 -10   5  15      464.63      497.76     18.54 o 
  -9   5  15        6.41        5.99      3.71 o 
  -8   5  15       14.60       14.78      4.25 o 
  -7   5  15        2.36        1.00      4.51 o 
  -6   5  15       31.99       24.34      4.77 o 
  -5   5  15       53.98       57.88     14.03 o 
  -4   5  15       30.80       15.03      4.61 o 
  -3   5  15       44.43       58.61      9.52 o 
  -2   5  15        3.63        8.02      5.51 o 
 -18   0  16       57.04       44.86      6.19 o 
 -17   0  16       87.53       94.42      8.32 o 
 -16   0  16      134.81      140.08      9.54 o 
 -15   0  16      262.52      229.20     10.63 o 
 -14   0  16      980.55      923.97     22.14 o 
 -13   0  16      120.37      121.96      8.67 o 
 -12   0  16      332.68      360.71     12.75 o 
 -11   0  16      243.72      220.48      9.56 o 
 -10   0  16     1465.29     1425.86     29.31 o 
  -9   0  16      131.84      121.17      7.96 o 
  -8   0  16      530.25      520.38     18.79 o 
  -7   0  16        0.34        0.21      2.04 o 
  -6   0  16       42.27       49.09      7.51 o 
  -5   0  16      164.21      183.35     12.02 o 
  -4   0  16       52.71       40.08      7.51 o 
  -3   0  16      768.08      808.56     27.55 o 
  -2   0  16     1398.26     1398.19     39.58 o 
  -1   0  16        1.24        7.51      5.01 o 
   0   0  16      103.57      145.28     13.03 o 
   1   0  16      186.87      217.42     14.03 o 
   2   0  16        1.99        3.51      4.51 o 
   3   0  16      200.79      275.03     16.53 o 
   4   0  16       86.01       91.68     11.52 o 
 -18   1  16      144.68      150.97      7.44 o 
 -17   1  16        3.61       -0.55      2.11 o 
 -16   1  16       18.18       21.33      3.16 o 
 -15   1  16      539.51      556.85     11.90 o 
 -14   1  16      489.71      494.19     14.17 o 
 -13   1  16       61.24       58.72      4.38 o 
 -12   1  16      403.10      408.35      9.64 o 
 -11   1  16       19.27       18.70      2.72 o 
 -10   1  16      203.39      193.75      6.58 o 
  -9   1  16      273.59      286.95      7.70 o 
  -8   1  16      435.46      454.97      9.70 o 
  -7   1  16        3.57        6.64      1.96 o 
  -6   1  16       37.40       27.48      3.45 o 
  -5   1  16        1.19        2.25      2.48 o 
  -4   1  16      192.21      201.34      9.19 o 
  -3   1  16      101.23       97.91      7.44 o 
  -2   1  16      472.24      455.54     14.17 o 
  -1   1  16      598.61      642.23     28.30 o 
   0   1  16        0.66        1.00      2.83 o 
   1   1  16      112.30      113.44      8.32 o 
   2   1  16      152.47      152.35      9.90 o 
   3   1  16      350.40      354.41     13.28 o 
 -17   2  16      118.84      127.93      6.76 o 
 -16   2  16      213.74      231.48      7.69 o 
 -15   2  16      219.64      224.57     12.08 o 
 -14   2  16       81.61       88.92      5.44 o 
 -13   2  16      140.33      142.72      6.63 o 
 -12   2  16        2.74        3.73      2.16 o 
 -11   2  16       28.62       24.68      3.05 o 
 -10   2  16      184.91      181.65      6.38 o 
  -9   2  16        0.25        2.60      1.82 o 
  -8   2  16      223.19      215.96      6.87 o 
  -7   2  16        6.45        2.41      1.81 o 
  -6   2  16       30.96       36.92      4.03 o 
  -5   2  16       24.95       16.60      3.90 o 
  -4   2  16      178.85      169.74      8.48 o 
  -3   2  16      404.98      393.69     14.53 o 
  -2   2  16      193.91      190.12      9.34 o 
  -1   2  16       28.22       32.82      7.51 o 
   0   2  16        1.48        1.50      4.01 o 
   1   2  16      151.48      182.85     15.53 o 
   2   2  16        1.00       -2.50      4.01 o 
   3   2  16      134.75      162.81     15.53 o 
 -16   3  16       27.60       13.74      3.71 o 
 -15   3  16        2.32        1.33      2.23 o 
 -14   3  16        0.36       -1.87      1.87 o 
 -13   3  16       56.63       55.68      4.51 o 
 -12   3  16        0.87        1.47      1.93 o 
 -11   3  16        5.93        5.30      2.23 o 
 -10   3  16      129.65      132.63      7.95 o 
  -9   3  16      401.12      409.31      9.63 o 
  -8   3  16      149.82      157.24      6.60 o 
  -7   3  16      102.60      105.82      6.44 o 
  -6   3  16        2.75        3.24      2.40 o 
  -5   3  16        3.94        5.26      3.19 o 
  -4   3  16       70.52       42.08      8.02 o 
  -3   3  16       93.24       78.15     10.52 o 
  -2   3  16       30.54       41.58      8.02 o 
  -1   3  16        0.32        4.51      5.01 o 
   0   3  16       10.90       12.52      6.01 o 
   1   3  16       24.88       21.04      7.01 o 
 -14   4  16       62.58       56.76      6.73 o 
 -13   4  16       54.63       53.12      5.38 o 
 -12   4  16        0.81       -2.12      2.12 o 
 -11   4  16      157.54      167.98      7.14 o 
 -10   4  16      204.47      210.51      7.31 o 
  -9   4  16       29.71       32.18      4.99 o 
  -8   4  16      241.95      225.59      8.78 o 
  -7   4  16       30.20       32.79      5.13 o 
  -6   4  16      108.24      120.10      9.03 o 
  -5   4  16       20.37       24.04      4.69 o 
  -4   4  16       69.52       74.64     10.02 o 
  -3   4  16        3.81       -1.50      4.51 o 
  -2   4  16        8.70        1.50      4.51 o 
  -1   4  16        0.28       -2.00      4.01 o 
  -8   5  16      125.30      127.75     14.03 o 
  -7   5  16       57.91       67.54     15.28 o 
  -6   5  16       84.83       84.16     12.02 o 
 -17   1  17       36.43       39.35      3.94 o 
 -16   1  17       11.03       10.10      2.70 o 
 -15   1  17       42.44       44.90      4.99 o 
 -14   1  17        9.16        5.36      2.35 o 
 -13   1  17      112.13      127.90      6.42 o 
 -12   1  17        5.94        5.58      2.23 o 
 -11   1  17       18.25       21.13      2.92 o 
 -10   1  17        1.55        2.91      2.06 o 
  -9   1  17       57.01       50.64      4.00 o 
  -8   1  17      129.29      125.42      6.00 o 
  -7   1  17        0.03        2.55      2.20 o 
  -6   1  17      379.49      381.65     14.78 o 
  -5   1  17       10.80        9.02      3.54 o 
  -4   1  17       40.60       54.94      5.99 o 
  -3   1  17       95.03       96.51     22.54 o 
  -2   1  17       65.85       72.23      6.90 o 
  -1   1  17       56.59       53.31      6.19 o 
   0   1  17       41.70       57.63      6.73 o 
   1   1  17       20.44       31.94      5.63 o 
   2   1  17       11.65       15.49      4.77 o 
 -16   2  17      167.70      190.59      7.68 o 
 -15   2  17      384.75      380.21     10.01 o 
 -14   2  17       64.66       61.17      4.71 o 
 -13   2  17      184.65      171.95      6.94 o 
 -12   2  17        3.42        3.43      2.16 o 
 -11   2  17       80.43       83.52      5.25 o 
 -10   2  17        1.21        1.15      1.98 o 
  -9   2  17       95.34       90.62      7.16 o 
  -8   2  17      824.79      849.44     18.85 o 
  -7   2  17        3.98        4.97      2.40 o 
  -6   2  17       76.57       75.11      6.90 o 
  -5   2  17       51.60       44.64      5.67 o 
  -4   2  17       49.93       39.60      5.31 o 
  -3   2  17       56.17       59.72      6.38 o 
  -2   2  17        1.71        2.67      3.13 o 
  -1   2  17      119.97      121.73     13.03 o 
   0   2  17        0.01        4.51      5.01 o 
   1   2  17        2.91        3.51      5.01 o 
 -14   3  17        6.42        9.24      2.74 o 
 -13   3  17       61.85       71.26      5.11 o 
 -12   3  17      133.30      129.50      6.68 o 
 -11   3  17       10.50       10.75      2.69 o 
 -10   3  17      201.68      224.47      7.52 o 
  -9   3  17        7.42        9.87      2.39 o 
  -8   3  17      251.43      250.55     12.77 o 
  -7   3  17      701.78      725.00     15.61 o 
  -6   3  17      286.05      284.79     11.67 o 
  -5   3  17        7.20        4.51      5.01 o 
  -3   3  17      354.63      390.25     20.54 o 
  -2   3  17        6.90        5.01      5.01 o 
  -1   3  17        0.39        2.50      4.51 o 
 -11   4  17        9.79        9.40      2.74 o 
 -10   4  17      116.94      113.39      6.31 o 
  -9   4  17       13.34       14.01      4.21 o 
  -8   4  17       50.15       47.64      6.38 o 
  -7   4  17        0.01        2.98      3.49 o 
  -6   4  17       86.96       83.62      7.96 o 
  -5   4  17      146.85      167.32     15.53 o 
  -4   4  17        3.59        3.01      5.51 o 
 -16   0  18       67.72       65.81     14.53 o 
 -15   0  18      135.73      156.26     10.80 o 
 -14   0  18       23.14       17.23      7.01 o 
 -13   0  18      647.03      646.69     18.59 o 
 -12   0  18      352.65      359.46     13.28 o 
 -11   0  18       31.61       26.29      4.77 o 
 -10   0  18       86.00       79.15     11.52 o 
  -9   0  18        4.26        7.51      3.19 o 
  -8   0  18      231.74      207.40     14.03 o 
  -7   0  18      476.52      491.45     22.04 o 
  -6   0  18       40.89       30.06      6.51 o 
  -5   0  18       49.96       66.63     10.02 o 
  -4   0  18       24.24       40.58      8.02 o 
  -3   0  18       81.40       80.66     10.52 o 
  -2   0  18       39.90       42.08      8.52 o 
  -1   0  18        6.32        3.51      5.01 o 
   0   0  18       95.62      102.20     12.52 o 
 -15   1  18       56.53       58.88      4.81 o 
 -14   1  18       57.35       49.87      6.15 o 
 -13   1  18      122.76      136.33      6.80 o 
 -12   1  18       18.06       15.64      2.94 o 
 -11   1  18      211.21      201.76      6.95 o 
 -10   1  18      180.70      175.50      9.62 o 
  -9   1  18      212.97      203.24      6.88 o 
  -8   1  18       88.38       87.90      6.14 o 
  -7   1  18       10.45        7.76      3.54 o 
  -6   1  18      106.46      108.25     11.77 o 
  -5   1  18       51.30       61.37      6.73 o 
  -4   1  18        0.31       -0.32      3.00 o 
  -3   1  18        0.82        0.16      4.76 o 
  -2   1  18      249.53      275.10     11.86 o 
  -1   1  18       60.10       54.17     10.27 o 
 -14   2  18       99.54      111.44      6.42 o 
 -13   2  18      106.30      112.94      6.38 o 
 -12   2  18        5.28        5.72      2.37 o 
 -11   2  18      209.07      215.87      9.98 o 
 -10   2  18        0.06       -1.54      1.93 o 
  -9   2  18       11.52       10.69      3.18 o 
  -8   2  18       13.39        8.88      2.95 o 
  -7   2  18       37.80       32.03      5.13 o 
  -6   2  18        1.89        1.44      3.00 o 
  -5   2  18      102.74       94.11     10.27 o 
  -4   2  18        5.05       -1.95      6.51 o 
  -3   2  18       17.13       13.13      4.06 o 
  -2   2  18        0.00       -4.01      4.01 o 
 -12   3  18        6.10        4.45      2.46 o 
 -11   3  18       64.04       53.79      4.77 o 
 -10   3  18      175.55      192.96      7.32 o 
  -9   3  18        2.30        6.90      2.98 o 
  -8   3  18       49.88       43.67      4.90 o 
  -7   3  18       38.11       44.85      6.02 o 
  -6   3  18       60.10       32.56      8.02 o 
  -5   3  18       85.80       86.17     11.52 o 
  -4   3  18       96.99       90.67     12.02 o 
 -13   1  19       13.25        8.20      2.74 o 
 -12   1  19       30.88       31.74      5.57 o 
 -11   1  19      364.46      345.88      9.45 o 
 -10   1  19        2.85        6.95      2.42 o 
  -9   1  19        5.08        6.76      3.90 o 
  -8   1  19        3.44        2.53      3.24 o 
  -7   1  19        5.75        6.87      6.26 o 
  -6   1  19        0.01        0.44      3.00 o 
  -5   1  19       21.72       33.51     14.28 o 
  -4   1  19       14.07        8.52      3.90 o 
 -12   2  19       12.48       14.18      3.05 o 
 -11   2  19       16.08       22.58      3.37 o 
 -10   2  19        4.49        1.31      2.72 o 
  -9   2  19        2.26        2.26      2.69 o 
  -8   2  19       92.35       87.41      7.96 o 
  -7   2  19       53.03       81.40     10.77 o 
  -6   2  19       89.25      109.83      8.83 o 
  -5   2  19      179.51      169.24     10.80 o 
                                                 
